# Supplementary material for: Integrated RNA and DNA sequencing improves mutation detection in low purity tumors
Source: Nucleic Acids Res. 2014 Jun 26;42(13):e107. doi: 10.1093/nar/gku489 (PMC4117748; doi:10.1093/nar/gku489)
Supplement: SUPPLEMENTARY DATA [file supp_gku489_nar-00533-met-k-2014-File009.xls]

## Sheet: all.bam.merge
cancer	runId	modelComp	tcgaComp	DNA-WES_tumor_barcode	DNA-WES_tumor_filename	DNA-WES_germline_barcode	DNA-WES_germline_filename	RNA_tumor_barcode	RNA_tumor_root_filename	RNA_germline_barcode	RNA_germline_root_filename	WGS_tumor	WGS_germline
LUSC	18-3406	modelComp	tcgaComp	C347.TCGA-18-3406-01A-01D-0983-08	C347.TCGA-18-3406-01A-01D-0983-08.19.bam	C347.TCGA-18-3406-11A-01D-0983-08	C347.TCGA-18-3406-11A-01D-0983-08.17.bam	TCGA-18-3406-01A-01R-0980-07	110127_UNC9-SN296_0123_A81CV9ABXX_1			NA	NA
LUSC	18-3407	modelComp	tcgaComp	C347.TCGA-18-3407-01A-01D-0983-08	C347.TCGA-18-3407-01A-01D-0983-08.16.bam	C347.TCGA-18-3407-11A-01D-0983-08	C347.TCGA-18-3407-11A-01D-0983-08.17.bam	TCGA-18-3407-01A-01R-0980-07	110204_UNC9-SN296_0126_B81DD7ABXX_1			NA	NA
LUSC	18-3408	modelComp	tcgaComp	C347.TCGA-18-3408-01A-01D-0983-08	C347.TCGA-18-3408-01A-01D-0983-08.16.bam	C347.TCGA-18-3408-11A-01D-0983-08	C347.TCGA-18-3408-11A-01D-0983-08.16.bam	TCGA-18-3408-01A-01R-0980-07	110204_UNC9-SN296_0126_B81DD7ABXX_2			NA	NA
LUSC	18-3409	modelComp	tcgaComp	C347.TCGA-18-3409-01A-01D-0983-08	C347.TCGA-18-3409-01A-01D-0983-08.17.bam	C347.TCGA-18-3409-11A-01D-0983-08	C347.TCGA-18-3409-11A-01D-0983-08.18.bam	TCGA-18-3409-01A-01R-0980-07	110204_UNC9-SN296_0126_B81DD7ABXX_3			NA	NA
LUSC	18-3410	modelComp	tcgaComp	C347.TCGA-18-3410-01A-01D-0983-08	C347.TCGA-18-3410-01A-01D-0983-08.18.bam	C347.TCGA-18-3410-11A-01D-0983-08	C347.TCGA-18-3410-11A-01D-0983-08.15.bam	TCGA-18-3410-01A-01R-0980-07	110210_SN629_0059_A81LPWABXX_3			NA	NA
LUSC	18-3411	modelComp	tcgaComp	C347.TCGA-18-3411-01A-01D-0983-08	C347.TCGA-18-3411-01A-01D-0983-08.18.bam	C347.TCGA-18-3411-11A-01D-0983-08	C347.TCGA-18-3411-11A-01D-0983-08.18.bam	TCGA-18-3411-01A-01R-0980-07	110210_SN629_0059_A81LPWABXX_4			NA	NA
LUSC	18-3412	modelComp	tcgaComp	C347.TCGA-18-3412-01A-01D-0983-08	C347.TCGA-18-3412-01A-01D-0983-08.17.bam	C347.TCGA-18-3412-11A-01D-0983-08	C347.TCGA-18-3412-11A-01D-0983-08.17.bam	TCGA-18-3412-01A-01R-0980-07	110210_SN629_0059_A81LPWABXX_5			NA	NA
LUSC	18-3414	modelComp	tcgaComp	C347.TCGA-18-3414-01A-01D-0983-08	C347.TCGA-18-3414-01A-01D-0983-08.15.bam	C347.TCGA-18-3414-11A-01D-0983-08	C347.TCGA-18-3414-11A-01D-0983-08.17.bam	TCGA-18-3414-01A-01R-0980-07	110210_SN629_0059_A81LPWABXX_6			NA	NA
LUSC	18-3416	modelComp	tcgaComp	C347.TCGA-18-3416-01A-01D-0983-08	C347.TCGA-18-3416-01A-01D-0983-08.17.bam	C347.TCGA-18-3416-11A-01D-0983-08	C347.TCGA-18-3416-11A-01D-0983-08.18.bam	TCGA-18-3416-01A-01R-0980-07	110204_UNC9-SN296_0126_B81DD7ABXX_5			NA	NA
LUSC	18-3417	modelComp	tcgaComp	C347.TCGA-18-3417-01A-01D-1441-08	C347.TCGA-18-3417-01A-01D-1441-08.2.bam	C347.TCGA-18-3417-11A-01D-1441-08	C347.TCGA-18-3417-11A-01D-1441-08.2.bam	TCGA-18-3417-01A-01R-1443-07	110223_UNC9-SN296_0154_B81LPPABXX_1			NA	NA
LUSC	18-3419	modelComp	tcgaComp	C347.TCGA-18-3419-01A-01D-0983-08	C347.TCGA-18-3419-01A-01D-0983-08.16.bam	C347.TCGA-18-3419-11A-01D-0983-08	C347.TCGA-18-3419-11A-01D-0983-08.16.bam	TCGA-18-3419-01A-01R-0980-07	110204_UNC9-SN296_0126_B81DD7ABXX_6			NA	NA
LUSC	18-3421	modelComp	tcgaComp	C347.TCGA-18-3421-01A-01D-0983-08	C347.TCGA-18-3421-01A-01D-0983-08.16.bam	C347.TCGA-18-3421-11A-01D-0983-08	C347.TCGA-18-3421-11A-01D-0983-08.17.bam	TCGA-18-3421-01A-01R-0980-07	110204_UNC9-SN296_0126_B81DD7ABXX_7			NA	NA
LUSC	18-4083	modelComp	tcgaComp	C347.TCGA-18-4083-01A-01D-1352-08	C347.TCGA-18-4083-01A-01D-1352-08.1.bam	C347.TCGA-18-4083-11A-01D-1352-08	C347.TCGA-18-4083-11A-01D-1352-08.2.bam	TCGA-18-4083-01A-01R-1100-07	110210_SN629_0059_A81LPWABXX_7			NA	NA
LUSC	18-4086	modelComp	tcgaComp	C347.TCGA-18-4086-01A-01D-1352-08	C347.TCGA-18-4086-01A-01D-1352-08.2.bam	C347.TCGA-18-4086-11A-01D-1352-08	C347.TCGA-18-4086-11A-01D-1352-08.1.bam	TCGA-18-4086-01A-01R-1100-07	110210_SN629_0059_A81LPWABXX_8			NA	NA
LUSC	18-4721	modelComp	tcgaComp	C347.TCGA-18-4721-01A-01D-1441-08	C347.TCGA-18-4721-01A-01D-1441-08.2.bam	C347.TCGA-18-4721-11A-01D-1441-08	C347.TCGA-18-4721-11A-01D-1441-08.2.bam	TCGA-18-4721-01A-01R-1443-07	110223_UNC9-SN296_0154_B81LPPABXX_2			NA	NA
LUSC	18-5592	modelComp	tcgaComp	C508.TCGA-18-5592-01A-01D-1632-08	C508.TCGA-18-5592-01A-01D-1632-08.1.bam	C508.TCGA-18-5592-11A-11D-1632-08	C508.TCGA-18-5592-11A-11D-1632-08.1.bam	TCGA-18-5592-01A-01R-1635-07	110624_UNC14-SN744_0134_AD0CVTABXX_2			NA	NA
LUSC	18-5595	modelComp	tcgaComp	C508.TCGA-18-5595-01A-01D-1632-08	C508.TCGA-18-5595-01A-01D-1632-08.1.bam	C508.TCGA-18-5595-11A-01D-1632-08	C508.TCGA-18-5595-11A-01D-1632-08.1.bam	TCGA-18-5595-01A-01R-1635-07	110624_UNC14-SN744_0134_AD0CVTABXX_3			NA	NA
LUSC	21-1070	modelComp	tcgaComp	C508.TCGA-21-1070-01A-01D-1521-08	C508.TCGA-21-1070-01A-01D-1521-08.2.bam	C508.TCGA-21-1070-11A-01D-1521-08	C508.TCGA-21-1070-11A-01D-1521-08.2.bam	TCGA-21-1070-01A-01R-0692-07	110127_UNC9-SN296_0123_A81CV9ABXX_2			NA	NA
LUSC	21-1071	modelComp	tcgaComp	C508.TCGA-21-1071-01A-01D-1521-08	C508.TCGA-21-1071-01A-01D-1521-08.2.bam	C508.TCGA-21-1071-11A-01D-1521-08	C508.TCGA-21-1071-11A-01D-1521-08.2.bam	TCGA-21-1071-01A-01R-0692-07	110127_UNC9-SN296_0123_A81CV9ABXX_3			NA	NA
LUSC	21-1076	modelComp	tcgaComp	C508.TCGA-21-1076-01A-01D-1521-08	C508.TCGA-21-1076-01A-01D-1521-08.2.bam	C508.TCGA-21-1076-11A-01D-1521-08	C508.TCGA-21-1076-11A-01D-1521-08.2.bam	TCGA-21-1076-01A-02R-0692-07	110127_UNC9-SN296_0123_A81CV9ABXX_7			/290fdafe-870e-4935-b342-0623bbf69adb/G14082.TCGA-21-1076-01A-02D-1521-08.2.bam	/8e83641d-1035-4c0c-8fc6-3674fbab9e55/G14082.TCGA-21-1076-11A-01D-1521-08.2.bam
LUSC	21-1077	modelComp	tcgaComp	C508.TCGA-21-1077-01A-01D-1521-08	C508.TCGA-21-1077-01A-01D-1521-08.2.bam	C508.TCGA-21-1077-11A-01D-1521-08	C508.TCGA-21-1077-11A-01D-1521-08.2.bam	TCGA-21-1077-01A-01R-0692-07	110127_UNC9-SN296_0123_A81CV9ABXX_8			NA	NA
LUSC	21-1078	modelComp	tcgaComp	C508.TCGA-21-1078-01A-01D-1521-08	C508.TCGA-21-1078-01A-01D-1521-08.2.bam	C508.TCGA-21-1078-11A-01D-1521-08	C508.TCGA-21-1078-11A-01D-1521-08.2.bam	TCGA-21-1078-01A-01R-0692-07	110127_UNC9-SN296_0124_B81DUMABXX_1			/12a5ba81-91e2-40a4-8fa6-b7f601010463/G13226.TCGA-21-1078-01A-01D-1521-08.1.bam	/3d1f5fa7-3ebb-4386-ba47-b78defdbffce/G13226.TCGA-21-1078-11A-01D-1521-08.1.bam
LUSC	21-1081	modelComp	tcgaComp	C508.TCGA-21-1081-01A-01D-1521-08	C508.TCGA-21-1081-01A-01D-1521-08.2.bam	C508.TCGA-21-1081-10B-01D-1521-08	C508.TCGA-21-1081-10B-01D-1521-08.2.bam	TCGA-21-1081-01A-01R-0692-07	110829_UNC11-SN627_0147_AD0DFWABXX_1			NA	NA
LUSC	21-5782	modelComp	tcgaComp	C508.TCGA-21-5782-01A-01D-1632-08	C508.TCGA-21-5782-01A-01D-1632-08.1.bam	C508.TCGA-21-5782-10A-01D-1632-08	C508.TCGA-21-5782-10A-01D-1632-08.1.bam	TCGA-21-5782-01A-01R-1635-07	110624_UNC14-SN744_0134_AD0CVTABXX_4			NA	NA
LUSC	21-5784	modelComp	tcgaComp	C508.TCGA-21-5784-01A-01D-1632-08	C508.TCGA-21-5784-01A-01D-1632-08.1.bam	C508.TCGA-21-5784-10A-01D-1632-08	C508.TCGA-21-5784-10A-01D-1632-08.1.bam	TCGA-21-5784-01A-01R-1635-07	110624_UNC14-SN744_0134_AD0CVTABXX_5			NA	NA
LUSC	21-5786	modelComp	tcgaComp	C508.TCGA-21-5786-01A-01D-1632-08	C508.TCGA-21-5786-01A-01D-1632-08.1.bam	C508.TCGA-21-5786-10A-01D-1632-08	C508.TCGA-21-5786-10A-01D-1632-08.1.bam	TCGA-21-5786-01A-01R-1635-07	110624_UNC14-SN744_0134_AD0CVTABXX_6			NA	NA
LUSC	21-5787	modelComp	tcgaComp	C508.TCGA-21-5787-01A-01D-1632-08	C508.TCGA-21-5787-01A-01D-1632-08.1.bam	C508.TCGA-21-5787-10A-01D-1632-08	C508.TCGA-21-5787-10A-01D-1632-08.1.bam	TCGA-21-5787-01A-01R-1635-07	110624_UNC14-SN744_0134_AD0CVTABXX_7			NA	NA
LUSC	22-0944	modelComp	tcgaComp	C508.TCGA-22-0944-01A-01D-1521-08	C508.TCGA-22-0944-01A-01D-1521-08.2.bam	C508.TCGA-22-0944-11A-01D-1521-08	C508.TCGA-22-0944-11A-01D-1521-08.2.bam	TCGA-22-0944-01A-01R-0692-07	110209_SN627_0058_B81DH0ABXX_1			NA	NA
LUSC	22-1002	modelComp	tcgaComp	C508.TCGA-22-1002-01A-01D-1521-08	C508.TCGA-22-1002-01A-01D-1521-08.2.bam	C508.TCGA-22-1002-11A-01D-1521-08	C508.TCGA-22-1002-11A-01D-1521-08.2.bam	TCGA-22-1002-01A-01R-0692-07	110204_UNC9-SN296_0125_A81DV8ABXX_2			NA	NA
LUSC	22-1011	modelComp	tcgaComp	C508.TCGA-22-1011-01A-01D-1521-08	C508.TCGA-22-1011-01A-01D-1521-08.2.bam	C508.TCGA-22-1011-11A-01D-1521-08	C508.TCGA-22-1011-11A-01D-1521-08.2.bam	TCGA-22-1011-01A-01R-0692-07	110204_UNC9-SN296_0125_A81DV8ABXX_4			NA	NA
LUSC	22-1012	modelComp	tcgaComp	C508.TCGA-22-1012-01A-01D-1521-08	C508.TCGA-22-1012-01A-01D-1521-08.2.bam	C508.TCGA-22-1012-11A-01D-1521-08	C508.TCGA-22-1012-11A-01D-1521-08.2.bam	TCGA-22-1012-01A-01R-0692-07	110204_UNC9-SN296_0125_A81DV8ABXX_5			NA	NA
LUSC	22-1016	modelComp	tcgaComp	C508.TCGA-22-1016-01A-01D-1521-08	C508.TCGA-22-1016-01A-01D-1521-08.2.bam	C508.TCGA-22-1016-11A-01D-1521-08	C508.TCGA-22-1016-11A-01D-1521-08.2.bam	TCGA-22-1016-01A-01R-0692-07	110204_UNC9-SN296_0125_A81DV8ABXX_6			/394065e3-67f6-4d82-8ea6-ffc36fddb336/G14084.TCGA-22-1016-01A-01D-1521-08.3.bam	/19efc6e3-91dc-456d-9a03-38ccc7f71f42/G14084.TCGA-22-1016-11A-01D-1521-08.3.bam
LUSC	22-4591	modelComp	tcgaComp	C347.TCGA-22-4591-01A-01D-1267-08	C347.TCGA-22-4591-01A-01D-1267-08.3.bam	C347.TCGA-22-4591-11A-01D-1267-08	C347.TCGA-22-4591-11A-01D-1267-08.1.bam	TCGA-22-4591-01A-01R-1201-07	110301_UNC9-SN296_0156_BB0432ABXX_2			NA	NA
LUSC	22-4593	modelComp	tcgaComp	C508.TCGA-22-4593-01A-21D-1817-08	C508.TCGA-22-4593-01A-21D-1817-08.2.bam	C508.TCGA-22-4593-11A-01D-1817-08	C508.TCGA-22-4593-11A-01D-1817-08.2.bam	TCGA-22-4593-01A-21R-1820-07	110726_UNC12-SN629_0112_AC03YWABXX_3	TCGA-22-4593-11A-01R-1820-07	110726_UNC12-SN629_0112_AC03YWABXX_4	NA	NA
LUSC	22-4595	modelComp	tcgaComp	C347.TCGA-22-4595-01A-01D-1267-08	C347.TCGA-22-4595-01A-01D-1267-08.1.bam	C347.TCGA-22-4595-11A-01D-1267-08	C347.TCGA-22-4595-11A-01D-1267-08.1.bam	TCGA-22-4595-01A-01R-1201-07	110301_UNC9-SN296_0156_BB0432ABXX_4			NA	NA
LUSC	22-4599	modelComp	tcgaComp	C347.TCGA-22-4599-01A-01D-1441-08	C347.TCGA-22-4599-01A-01D-1441-08.2.bam	C347.TCGA-22-4599-11A-01D-1441-08	C347.TCGA-22-4599-11A-01D-1441-08.2.bam	TCGA-22-4599-01A-01R-1443-07	110223_UNC9-SN296_0154_B81LPPABXX_3			NA	NA
LUSC	22-4601	modelComp	tcgaComp	C347.TCGA-22-4601-01A-01D-1441-08	C347.TCGA-22-4601-01A-01D-1441-08.2.bam	C347.TCGA-22-4601-11A-01D-1441-08	C347.TCGA-22-4601-11A-01D-1441-08.2.bam	TCGA-22-4601-01A-01R-1443-07	110223_UNC9-SN296_0154_B81LPPABXX_4			NA	NA
LUSC	22-4604	modelComp	tcgaComp	C347.TCGA-22-4604-01A-01D-1267-08	C347.TCGA-22-4604-01A-01D-1267-08.1.bam	C347.TCGA-22-4604-11A-01D-1267-08	C347.TCGA-22-4604-11A-01D-1267-08.1.bam	TCGA-22-4604-01A-01R-1201-07	110829_UNC11-SN627_0147_AD0DFWABXX_2			NA	NA
LUSC	22-4607	modelComp	tcgaComp	C347.TCGA-22-4607-01A-01D-1267-08	C347.TCGA-22-4607-01A-01D-1267-08.1.bam	C347.TCGA-22-4607-11A-01D-1267-08	C347.TCGA-22-4607-11A-01D-1267-08.1.bam	TCGA-22-4607-01A-01R-1201-07	110301_UNC9-SN296_0156_BB0432ABXX_7			NA	NA
LUSC	22-4613	modelComp	tcgaComp	C347.TCGA-22-4613-01A-01D-1441-08	C347.TCGA-22-4613-01A-01D-1441-08.2.bam	C347.TCGA-22-4613-11A-01D-1441-08	C347.TCGA-22-4613-11A-01D-1441-08.2.bam	TCGA-22-4613-01A-01R-1443-07	110223_UNC9-SN296_0154_B81LPPABXX_5			NA	NA
LUSC	22-5471	modelComp	tcgaComp	C508.TCGA-22-5471-01A-01D-1632-08	C508.TCGA-22-5471-01A-01D-1632-08.1.bam	C508.TCGA-22-5471-11A-01D-1632-08	C508.TCGA-22-5471-11A-01D-1632-08.1.bam	TCGA-22-5471-01A-01R-1635-07	110624_UNC14-SN744_0134_AD0CVTABXX_8	TCGA-22-5471-11A-01R-1635-07	110923_UNC13-SN749_0117_AD0DRLABXX_6_ACTTGA	NA	NA
LUSC	22-5472	modelComp	tcgaComp	C508.TCGA-22-5472-01A-01D-1632-08	C508.TCGA-22-5472-01A-01D-1632-08.1.bam	C508.TCGA-22-5472-11A-11D-1632-08	C508.TCGA-22-5472-11A-11D-1632-08.1.bam	TCGA-22-5472-01A-01R-1635-07	110923_UNC13-SN749_0117_AD0DRLABXX_7_ACTTGA	TCGA-22-5472-11A-11R-1635-07	110630_UNC11-SN627_0112_AD0CVJABXX_1	NA	NA
LUSC	22-5473	modelComp	tcgaComp	C508.TCGA-22-5473-01A-01D-1632-08	C508.TCGA-22-5473-01A-01D-1632-08.1.bam	C508.TCGA-22-5473-11A-11D-1632-08	C508.TCGA-22-5473-11A-11D-1632-08.1.bam	TCGA-22-5473-01A-01R-1635-07	110630_UNC11-SN627_0112_AD0CVJABXX_2			NA	NA
LUSC	22-5474	modelComp	tcgaComp	C508.TCGA-22-5474-01A-01D-1632-08	C508.TCGA-22-5474-01A-01D-1632-08.1.bam	C508.TCGA-22-5474-11A-01D-1632-08	C508.TCGA-22-5474-11A-01D-1632-08.1.bam	TCGA-22-5474-01A-01R-1635-07	110630_UNC11-SN627_0112_AD0CVJABXX_3			NA	NA
LUSC	22-5477	modelComp	tcgaComp	C508.TCGA-22-5477-01A-01D-1632-08	C508.TCGA-22-5477-01A-01D-1632-08.1.bam	C508.TCGA-22-5477-11A-11D-1632-08	C508.TCGA-22-5477-11A-11D-1632-08.1.bam	TCGA-22-5477-01A-01R-1635-07	110630_UNC11-SN627_0112_AD0CVJABXX_4			NA	NA
LUSC	22-5478	modelComp	tcgaComp	C508.TCGA-22-5478-01A-01D-1632-08	C508.TCGA-22-5478-01A-01D-1632-08.1.bam	C508.TCGA-22-5478-11A-11D-1632-08	C508.TCGA-22-5478-11A-11D-1632-08.1.bam	TCGA-22-5478-01A-01R-1635-07	110630_UNC11-SN627_0112_AD0CVJABXX_5	TCGA-22-5478-11A-11R-1635-07	110630_UNC11-SN627_0112_AD0CVJABXX_6	NA	NA
LUSC	22-5480	modelComp	tcgaComp	C508.TCGA-22-5480-01A-01D-1632-08	C508.TCGA-22-5480-01A-01D-1632-08.1.bam	C508.TCGA-22-5480-11A-01D-1632-08	C508.TCGA-22-5480-11A-01D-1632-08.1.bam	TCGA-22-5480-01A-01R-1635-07	110630_UNC11-SN627_0112_AD0CVJABXX_7			NA	NA
LUSC	22-5482	modelComp	tcgaComp	C508.TCGA-22-5482-01A-01D-1632-08	C508.TCGA-22-5482-01A-01D-1632-08.1.bam	C508.TCGA-22-5482-11A-01D-1632-08	C508.TCGA-22-5482-11A-01D-1632-08.1.bam	TCGA-22-5482-01A-01R-1635-07	110630_UNC11-SN627_0112_AD0CVJABXX_8	TCGA-22-5482-11A-01R-1635-07	110624_UNC11-SN627_0111_BD0CT8ABXX_1	NA	NA
LUSC	22-5485	modelComp	tcgaComp	C508.TCGA-22-5485-01A-01D-1632-08	C508.TCGA-22-5485-01A-01D-1632-08.1.bam	C508.TCGA-22-5485-11A-01D-1632-08	C508.TCGA-22-5485-11A-01D-1632-08.1.bam	TCGA-22-5485-01A-01R-1635-07	110624_UNC11-SN627_0111_BD0CT8ABXX_2			NA	NA
LUSC	22-5489	modelComp	tcgaComp	C508.TCGA-22-5489-01A-01D-1632-08	C508.TCGA-22-5489-01A-01D-1632-08.1.bam	C508.TCGA-22-5489-11A-01D-1632-08	C508.TCGA-22-5489-11A-01D-1632-08.1.bam	TCGA-22-5489-01A-01R-1635-07	110923_UNC13-SN749_0118_barcode04BNABXX_3_GATCAG	TCGA-22-5489-11A-01R-1635-07	110624_UNC11-SN627_0111_BD0CT8ABXX_3	NA	NA
LUSC	22-5491	modelComp	tcgaComp	C508.TCGA-22-5491-01A-01D-1632-08	C508.TCGA-22-5491-01A-01D-1632-08.1.bam	C508.TCGA-22-5491-11A-01D-1632-08	C508.TCGA-22-5491-11A-01D-1632-08.1.bam	TCGA-22-5491-01A-01R-1635-07	110624_UNC11-SN627_0111_BD0CT8ABXX_4	TCGA-22-5491-11A-01R-1858-07	110923_UNC13-SN749_0118_barcode04BBXX_4_GATCAG	NA	NA
LUSC	22-5492	modelComp	tcgaComp	C508.TCGA-22-5492-01A-01D-1632-08	C508.TCGA-22-5492-01A-01D-1632-08.1.bam	C508.TCGA-22-5492-11A-01D-1632-08	C508.TCGA-22-5492-11A-01D-1632-08.1.bam	TCGA-22-5492-01A-01R-1635-07	110624_UNC11-SN627_0111_BD0CT8ABXX_5			NA	NA
LUSC	33-4532	modelComp	tcgaComp	C347.TCGA-33-4532-01A-01D-1267-08	C347.TCGA-33-4532-01A-01D-1267-08.1.bam	C347.TCGA-33-4532-11A-01D-1267-08	C347.TCGA-33-4532-11A-01D-1267-08.1.bam	TCGA-33-4532-01A-01R-1201-07	110301_UNC9-SN296_0156_BB0432ABXX_8			NA	NA
LUSC	33-4533	modelComp	tcgaComp	C347.TCGA-33-4533-01A-01D-1267-08	C347.TCGA-33-4533-01A-01D-1267-08.1.bam	C347.TCGA-33-4533-11A-01D-1267-08	C347.TCGA-33-4533-11A-01D-1267-08.4.bam	TCGA-33-4533-01A-01R-1201-07	110307_UNC10-SN254_0199_AB05NHABXX_1			NA	NA
LUSC	33-4538	modelComp	tcgaComp	C347.TCGA-33-4538-01A-01D-1267-08	C347.TCGA-33-4538-01A-01D-1267-08.2.bam	C347.TCGA-33-4538-11A-01D-1267-08	C347.TCGA-33-4538-11A-01D-1267-08.6.bam	TCGA-33-4538-01A-01R-1201-07	110307_UNC10-SN254_0199_AB05NHABXX_2			NA	NA
LUSC	33-4547	modelComp	tcgaComp	C347.TCGA-33-4547-01A-01D-1267-08	C347.TCGA-33-4547-01A-01D-1267-08.2.bam	C347.TCGA-33-4547-11A-01D-1267-08	C347.TCGA-33-4547-11A-01D-1267-08.1.bam	TCGA-33-4547-01A-01R-1201-07	110307_UNC10-SN254_0199_AB05NHABXX_3			NA	NA
LUSC	33-4566	modelComp	tcgaComp	C347.TCGA-33-4566-01A-01D-1441-08	C347.TCGA-33-4566-01A-01D-1441-08.2.bam	C347.TCGA-33-4566-11A-01D-1441-08	C347.TCGA-33-4566-11A-01D-1441-08.2.bam	TCGA-33-4566-01A-01R-1443-07	110223_UNC9-SN296_0154_B81LPPABXX_6			NA	NA
LUSC	33-4582	modelComp	tcgaComp	C347.TCGA-33-4582-01A-01D-1441-08	C347.TCGA-33-4582-01A-01D-1441-08.2.bam	C347.TCGA-33-4582-11A-01D-1441-08	C347.TCGA-33-4582-11A-01D-1441-08.2.bam	TCGA-33-4582-01A-01R-1443-07	110307_UNC10-SN254_0199_AB05NHABXX_4			NA	NA
LUSC	33-4583	modelComp	tcgaComp	C347.TCGA-33-4583-01A-01D-1441-08	C347.TCGA-33-4583-01A-01D-1441-08.2.bam	C347.TCGA-33-4583-11A-01D-1441-08	C347.TCGA-33-4583-11A-01D-1441-08.2.bam	TCGA-33-4583-01A-01R-1443-07	110223_UNC9-SN296_0154_B81LPPABXX_8			NA	NA
LUSC	33-4586	modelComp	tcgaComp	C347.TCGA-33-4586-01A-01D-1441-08	C347.TCGA-33-4586-01A-01D-1441-08.2.bam	C347.TCGA-33-4586-11A-01D-1441-08	C347.TCGA-33-4586-11A-01D-1441-08.2.bam	TCGA-33-4586-01A-01R-1443-07	110218_SN254_0193_A81B9JABXX_1			NA	NA
LUSC	33-6737	modelComp	tcgaComp	C508.TCGA-33-6737-01A-11D-1817-08	C508.TCGA-33-6737-01A-11D-1817-08.2.bam	C508.TCGA-33-6737-11A-01D-1817-08	C508.TCGA-33-6737-11A-01D-1817-08.2.bam	TCGA-33-6737-01A-11R-1820-07	110726_UNC12-SN629_0112_AC03YWABXX_6	TCGA-33-6737-11A-01R-1820-07	110729_UNC11-SN627_0131_BD0DV6ABXX_3	NA	NA
LUSC	34-2596	modelComp	tcgaComp	C508.TCGA-34-2596-01A-01D-1522-08	C508.TCGA-34-2596-01A-01D-1522-08.5.bam	C508.TCGA-34-2596-11A-01D-1522-08	C508.TCGA-34-2596-11A-01D-1522-08.5.bam	TCGA-34-2596-01A-01R-0851-07	110427_UNC11-SN627_0080_AC016RABXX_3			/16a6fb28-9c5a-4e8f-8659-79fb96f9c128/G12518.TCGA-34-2596-01A-01D-0963-08.1.bam	/e6a8896a-73cf-4e9c-8add-d97f6537af29/G12518.TCGA-34-2596-11A-01D-0963-08.1.bam
LUSC	34-2600	modelComp	tcgaComp	C508.TCGA-34-2600-01A-01D-1522-08	C508.TCGA-34-2600-01A-01D-1522-08.5.bam	C508.TCGA-34-2600-11A-01D-1522-08	C508.TCGA-34-2600-11A-01D-1522-08.5.bam	TCGA-34-2600-01A-01R-0851-07	110427_UNC11-SN627_0080_AC016RABXX_4			/6da36487-5064-474b-8149-f5a4c28f8cbc/G12519.TCGA-34-2600-01A-01D-0963-08.2.bam	/85fd36e1-d0bf-4b45-873c-a621483d2c49/G12519.TCGA-34-2600-11A-01D-0963-08.1.bam
LUSC	34-2608	modelComp	tcgaComp	C508.TCGA-34-2608-01A-02D-1522-08	C508.TCGA-34-2608-01A-02D-1522-08.5.bam	C508.TCGA-34-2608-11A-01D-1522-08	C508.TCGA-34-2608-11A-01D-1522-08.5.bam	TCGA-34-2608-01A-02R-0851-07	110427_UNC11-SN627_0080_AC016RABXX_5			NA	NA
LUSC	34-5231	modelComp	tcgaComp	C508.TCGA-34-5231-01A-21D-1817-08	C508.TCGA-34-5231-01A-21D-1817-08.2.bam	C508.TCGA-34-5231-10A-01D-1817-08	C508.TCGA-34-5231-10A-01D-1817-08.2.bam	TCGA-34-5231-01A-21R-1820-07	110726_UNC12-SN629_0112_AC03YWABXX_7			NA	NA
LUSC	34-5232	modelComp	tcgaComp	C508.TCGA-34-5232-01A-21D-1817-08	C508.TCGA-34-5232-01A-21D-1817-08.2.bam	C508.TCGA-34-5232-10A-01D-1817-08	C508.TCGA-34-5232-10A-01D-1817-08.2.bam	TCGA-34-5232-01A-21R-1820-07	110726_UNC12-SN629_0112_AC03YWABXX_8			NA	NA
LUSC	34-5234	modelComp	tcgaComp	C508.TCGA-34-5234-01A-01D-1632-08	C508.TCGA-34-5234-01A-01D-1632-08.1.bam	C508.TCGA-34-5234-10A-01D-1632-08	C508.TCGA-34-5234-10A-01D-1632-08.1.bam	TCGA-34-5234-01A-01R-1635-07	110624_UNC11-SN627_0111_BD0CT8ABXX_6			NA	NA
LUSC	34-5236	modelComp	tcgaComp	C508.TCGA-34-5236-01A-21D-1817-08	C508.TCGA-34-5236-01A-21D-1817-08.2.bam	C508.TCGA-34-5236-10A-01D-1817-08	C508.TCGA-34-5236-10A-01D-1817-08.2.bam	TCGA-34-5236-01A-21R-1820-07	110726_UNC12-SN629_0113_BD0E5WABXX_1			NA	NA
LUSC	34-5239	modelComp	tcgaComp	C508.TCGA-34-5239-01A-21D-1817-08	C508.TCGA-34-5239-01A-21D-1817-08.2.bam	C508.TCGA-34-5239-10A-01D-1817-08	C508.TCGA-34-5239-10A-01D-1817-08.2.bam	TCGA-34-5239-01A-21R-1820-07	110726_UNC12-SN629_0113_BD0E5WABXX_2			NA	NA
LUSC	34-5240	modelComp	tcgaComp	C347.TCGA-34-5240-01A-01D-1441-08	C347.TCGA-34-5240-01A-01D-1441-08.2.bam	C347.TCGA-34-5240-10A-01D-1441-08	C347.TCGA-34-5240-10A-01D-1441-08.2.bam	TCGA-34-5240-01A-01R-1443-07	110307_UNC10-SN254_0199_AB05NHABXX_6			NA	NA
LUSC	34-5241	modelComp	tcgaComp	C347.TCGA-34-5241-01A-01D-1441-08	C347.TCGA-34-5241-01A-01D-1441-08.2.bam	C347.TCGA-34-5241-10A-01D-1441-08	C347.TCGA-34-5241-10A-01D-1441-08.2.bam	TCGA-34-5241-01A-01R-1443-07	110218_SN254_0193_A81B9JABXX_3			NA	NA
LUSC	34-5927	modelComp	tcgaComp	C508.TCGA-34-5927-01A-11D-1817-08	C508.TCGA-34-5927-01A-11D-1817-08.2.bam	C508.TCGA-34-5927-10A-01D-1817-08	C508.TCGA-34-5927-10A-01D-1817-08.2.bam	TCGA-34-5927-01A-11R-1820-07	110729_UNC11-SN627_0131_BD0DV6ABXX_4			NA	NA
LUSC	34-5928	modelComp	tcgaComp	C508.TCGA-34-5928-01A-11D-1817-08	C508.TCGA-34-5928-01A-11D-1817-08.2.bam	C508.TCGA-34-5928-10A-01D-1817-08	C508.TCGA-34-5928-10A-01D-1817-08.2.bam	TCGA-34-5928-01A-11R-1820-07	110726_UNC12-SN629_0113_BD0E5WABXX_3			NA	NA
LUSC	34-5929	modelComp	tcgaComp	C508.TCGA-34-5929-01A-11D-1817-08	C508.TCGA-34-5929-01A-11D-1817-08.2.bam	C508.TCGA-34-5929-11A-01D-1817-08	C508.TCGA-34-5929-11A-01D-1817-08.2.bam	TCGA-34-5929-01A-11R-1820-07	110726_UNC12-SN629_0113_BD0E5WABXX_4			NA	NA
LUSC	37-3783	modelComp	tcgaComp	C347.TCGA-37-3783-01A-01D-1267-08	C347.TCGA-37-3783-01A-01D-1267-08.1.bam	C347.TCGA-37-3783-10A-01D-1267-08	C347.TCGA-37-3783-10A-01D-1267-08.1.bam	TCGA-37-3783-01A-01R-1201-07	110307_UNC10-SN254_0199_AB05NHABXX_5			NA	NA
LUSC	37-3789	modelComp	tcgaComp	C347.TCGA-37-3789-01A-01D-0983-08	C347.TCGA-37-3789-01A-01D-0983-08.16.bam	C347.TCGA-37-3789-10A-01D-0983-08	C347.TCGA-37-3789-10A-01D-0983-08.18.bam	TCGA-37-3789-01A-01R-0980-07	110223_UNC9-SN296_0153_A81FMUABXX_1			NA	NA
LUSC	37-4133	modelComp	tcgaComp	C347.TCGA-37-4133-01A-01D-1352-08	C347.TCGA-37-4133-01A-01D-1352-08.1.bam	C347.TCGA-37-4133-10A-01D-1352-08	C347.TCGA-37-4133-10A-01D-1352-08.1.bam	TCGA-37-4133-01A-01R-1100-07	110307_UNC10-SN254_0200_BB05L4ABXX_2			NA	NA
LUSC	37-4135	modelComp	tcgaComp	C347.TCGA-37-4135-01A-01D-1352-08	C347.TCGA-37-4135-01A-01D-1352-08.1.bam	C347.TCGA-37-4135-10A-01D-1352-08	C347.TCGA-37-4135-10A-01D-1352-08.1.bam	TCGA-37-4135-01A-01R-1100-07	110307_UNC10-SN254_0200_BB05L4ABXX_3			NA	NA
LUSC	37-4141	modelComp	tcgaComp	C347.TCGA-37-4141-01A-02D-1352-08	C347.TCGA-37-4141-01A-02D-1352-08.1.bam	C347.TCGA-37-4141-10A-01D-1352-08	C347.TCGA-37-4141-10A-01D-1352-08.1.bam	TCGA-37-4141-01A-02R-1100-07	110307_UNC10-SN254_0200_BB05L4ABXX_4			NA	NA
LUSC	37-5819	modelComp	tcgaComp	C508.TCGA-37-5819-01A-01D-1632-08	C508.TCGA-37-5819-01A-01D-1632-08.1.bam	C508.TCGA-37-5819-10A-01D-1632-08	C508.TCGA-37-5819-10A-01D-1632-08.1.bam	TCGA-37-5819-01A-01R-1635-07	110624_UNC11-SN627_0111_BD0CT8ABXX_7			NA	NA
LUSC	39-5016	modelComp	tcgaComp	C347.TCGA-39-5016-01A-01D-1441-08	C347.TCGA-39-5016-01A-01D-1441-08.2.bam	C347.TCGA-39-5016-11A-01D-1441-08	C347.TCGA-39-5016-11A-01D-1441-08.2.bam	TCGA-39-5016-01A-01R-1443-07	110218_SN254_0193_A81B9JABXX_5			NA	NA
LUSC	39-5019	modelComp	tcgaComp	C508.TCGA-39-5019-01A-01D-1817-08	C508.TCGA-39-5019-01A-01D-1817-08.2.bam	C508.TCGA-39-5019-11A-01D-1817-08	C508.TCGA-39-5019-11A-01D-1817-08.2.bam	TCGA-39-5019-01A-01R-1820-07	110726_UNC12-SN629_0113_BD0E5WABXX_5			NA	NA
LUSC	39-5021	modelComp	tcgaComp	C347.TCGA-39-5021-01A-01D-1441-08	C347.TCGA-39-5021-01A-01D-1441-08.2.bam	C347.TCGA-39-5021-11A-01D-1441-08	C347.TCGA-39-5021-11A-01D-1441-08.2.bam	TCGA-39-5021-01A-01R-1443-07	110307_UNC10-SN254_0200_BB05L4ABXX_5			NA	NA
LUSC	39-5024	modelComp	tcgaComp	C508.TCGA-39-5024-01A-21D-1817-08	C508.TCGA-39-5024-01A-21D-1817-08.2.bam	C508.TCGA-39-5024-11A-01D-1817-08	C508.TCGA-39-5024-11A-01D-1817-08.2.bam	TCGA-39-5024-01A-21R-1820-07	110726_UNC12-SN629_0113_BD0E5WABXX_7			NA	NA
LUSC	39-5027	modelComp	tcgaComp	C508.TCGA-39-5027-01A-21D-1817-08	C508.TCGA-39-5027-01A-21D-1817-08.2.bam	C508.TCGA-39-5027-11A-01D-1817-08	C508.TCGA-39-5027-11A-01D-1817-08.2.bam	TCGA-39-5027-01A-21R-1820-07	110726_UNC12-SN629_0113_BD0E5WABXX_8			NA	NA
LUSC	39-5028	modelComp	tcgaComp	C347.TCGA-39-5028-01A-01D-1441-08	C347.TCGA-39-5028-01A-01D-1441-08.2.bam	C347.TCGA-39-5028-11A-01D-1441-08	C347.TCGA-39-5028-11A-01D-1441-08.2.bam	TCGA-39-5028-01A-01R-1443-07	110218_SN254_0193_A81B9JABXX_6			NA	NA
LUSC	39-5029	modelComp	tcgaComp	C347.TCGA-39-5029-01A-01D-1441-08	C347.TCGA-39-5029-01A-01D-1441-08.2.bam	C347.TCGA-39-5029-11A-01D-1441-08	C347.TCGA-39-5029-11A-01D-1441-08.2.bam	TCGA-39-5029-01A-01R-1443-07	110218_SN254_0193_A81B9JABXX_7			NA	NA
LUSC	39-5030	modelComp	tcgaComp	C347.TCGA-39-5030-01A-01D-1441-08	C347.TCGA-39-5030-01A-01D-1441-08.2.bam	C347.TCGA-39-5030-11A-01D-1441-08	C347.TCGA-39-5030-11A-01D-1441-08.2.bam	TCGA-39-5030-01A-01R-1443-07	110218_SN254_0194_B81D2DABXX_1			NA	NA
LUSC	39-5031	modelComp	tcgaComp	C347.TCGA-39-5031-01A-01D-1441-08	C347.TCGA-39-5031-01A-01D-1441-08.2.bam	C347.TCGA-39-5031-11A-01D-1441-08	C347.TCGA-39-5031-11A-01D-1441-08.2.bam	TCGA-39-5031-01A-01R-1443-07	110307_UNC10-SN254_0200_BB05L4ABXX_6			NA	NA
LUSC	39-5035	modelComp	tcgaComp	C347.TCGA-39-5035-01A-01D-1441-08	C347.TCGA-39-5035-01A-01D-1441-08.2.bam	C347.TCGA-39-5035-11A-01D-1441-08	C347.TCGA-39-5035-11A-01D-1441-08.2.bam	TCGA-39-5035-01A-01R-1443-07	110218_SN254_0194_B81D2DABXX_3			NA	NA
LUSC	39-5036	modelComp	tcgaComp	C347.TCGA-39-5036-01A-01D-1441-08	C347.TCGA-39-5036-01A-01D-1441-08.2.bam	C347.TCGA-39-5036-11A-01D-1441-08	C347.TCGA-39-5036-11A-01D-1441-08.2.bam	TCGA-39-5036-01A-01R-1443-07	110218_SN254_0194_B81D2DABXX_4			NA	NA
LUSC	39-5037	modelComp	tcgaComp	C347.TCGA-39-5037-01A-01D-1441-08	C347.TCGA-39-5037-01A-01D-1441-08.2.bam	C347.TCGA-39-5037-11A-01D-1441-08	C347.TCGA-39-5037-11A-01D-1441-08.2.bam	TCGA-39-5037-01A-01R-1443-07	110307_UNC10-SN254_0200_BB05L4ABXX_7			NA	NA
LUSC	39-5039	modelComp	tcgaComp	C347.TCGA-39-5039-01A-01D-1441-08	C347.TCGA-39-5039-01A-01D-1441-08.2.bam	C347.TCGA-39-5039-11A-01D-1441-08	C347.TCGA-39-5039-11A-01D-1441-08.2.bam	TCGA-39-5039-01A-01R-1443-07	110218_SN254_0194_B81D2DABXX_5			NA	NA
LUSC	43-2578	modelComp	tcgaComp	C508.TCGA-43-2578-01A-01D-1522-08	C508.TCGA-43-2578-01A-01D-1522-08.5.bam	C508.TCGA-43-2578-11A-01D-1522-08	C508.TCGA-43-2578-11A-01D-1522-08.5.bam	TCGA-43-2578-01A-01R-0851-07	110427_UNC11-SN627_0080_AC016RABXX_6			NA	NA
LUSC	43-3394	modelComp	tcgaComp	C347.TCGA-43-3394-01A-01D-0983-08	C347.TCGA-43-3394-01A-01D-0983-08.17.bam	C508.TCGA-43-3394-11A-01D-1553-08	C508.TCGA-43-3394-11A-01D-1553-08.7.bam	TCGA-43-3394-01A-01R-0980-07	110223_UNC9-SN296_0153_A81FMUABXX_3			/f9dc5eb6-ef4a-4aa3-96b7-b95eba171e57/G13227.TCGA-43-3394-01A-01D-1553-08.1.bam	/3e288fab-01c6-4d5f-8719-f89af2ab1acc/G13227.TCGA-43-3394-11A-01D-1553-08.1.bam
LUSC	43-3920	modelComp	tcgaComp	C347.TCGA-43-3920-01A-01D-0983-08	C347.TCGA-43-3920-01A-01D-0983-08.18.bam	C508.TCGA-43-3920-11B-01D-1553-08	C508.TCGA-43-3920-11B-01D-1553-08.7.bam	TCGA-43-3920-01A-01R-0980-07	110223_UNC9-SN296_0153_A81FMUABXX_4			/00f1c5ce-2282-46bc-b3f8-d15c2c128c51/G13228.TCGA-43-3920-01A-01D-1553-08.3.bam	/1704ed44-8850-455f-9dc5-a947b78b00e0/G13228.TCGA-43-3920-11B-01D-1553-08.6.bam
LUSC	43-5668	modelComp	tcgaComp	C508.TCGA-43-5668-01A-01D-1632-08	C508.TCGA-43-5668-01A-01D-1632-08.1.bam	C508.TCGA-43-5668-11A-01D-1632-08	C508.TCGA-43-5668-11A-01D-1632-08.1.bam	TCGA-43-5668-01A-01R-1635-07	110624_UNC11-SN627_0111_BD0CT8ABXX_8			NA	NA
LUSC	43-6143	modelComp	tcgaComp	C508.TCGA-43-6143-01A-11D-1817-08	C508.TCGA-43-6143-01A-11D-1817-08.2.bam	C508.TCGA-43-6143-11A-01D-1817-08	C508.TCGA-43-6143-11A-01D-1817-08.2.bam	TCGA-43-6143-01A-11R-1820-07	110729_UNC11-SN627_0130_ACG487ABXX_1	TCGA-43-6143-11A-01R-1820-07	110729_UNC11-SN627_0130_ACG487ABXX_2	NA	NA
LUSC	43-6647	modelComp	tcgaComp	C508.TCGA-43-6647-01A-11D-1817-08	C508.TCGA-43-6647-01A-11D-1817-08.2.bam	C508.TCGA-43-6647-11A-01D-1817-08	C508.TCGA-43-6647-11A-01D-1817-08.2.bam	TCGA-43-6647-01A-11R-1820-07	110729_UNC11-SN627_0131_BD0DV6ABXX_5	TCGA-43-6647-11A-01R-1820-07	110729_UNC11-SN627_0130_ACG487ABXX_3	NA	NA
LUSC	43-6770	modelComp	tcgaComp	C508.TCGA-43-6770-01A-11D-1817-08	C508.TCGA-43-6770-01A-11D-1817-08.2.bam	C508.TCGA-43-6770-11A-01D-1817-08	C508.TCGA-43-6770-11A-01D-1817-08.2.bam	TCGA-43-6770-01A-11R-1820-07	110729_UNC11-SN627_0130_ACG487ABXX_4			NA	NA
LUSC	43-6771	modelComp	tcgaComp	C508.TCGA-43-6771-01A-11D-1817-08	C508.TCGA-43-6771-01A-11D-1817-08.2.bam	C508.TCGA-43-6771-11A-01D-1817-08	C508.TCGA-43-6771-11A-01D-1817-08.2.bam	TCGA-43-6771-01A-11R-1820-07	110729_UNC11-SN627_0130_ACG487ABXX_5	TCGA-43-6771-11A-01R-1820-07	110729_UNC11-SN627_0130_ACG487ABXX_6	NA	NA
LUSC	46-3765	modelComp	tcgaComp	C347.TCGA-46-3765-01A-01D-0983-08	C347.TCGA-46-3765-01A-01D-0983-08.17.bam	C347.TCGA-46-3765-10A-01D-0983-08	C347.TCGA-46-3765-10A-01D-0983-08.18.bam	TCGA-46-3765-01A-01R-0980-07	110204_UNC9-SN296_0126_B81DD7ABXX_8			NA	NA
LUSC	46-3766	modelComp	tcgaComp	C347.TCGA-46-3766-01A-01D-0983-08	C347.TCGA-46-3766-01A-01D-0983-08.18.bam	C347.TCGA-46-3766-10A-01D-0983-08	C347.TCGA-46-3766-10A-01D-0983-08.15.bam	TCGA-46-3766-01A-01R-0980-07	110209_SN627_0057_A81DTAABXX_1			NA	NA
LUSC	46-3767	modelComp	tcgaComp	C347.TCGA-46-3767-01A-01D-0983-08	C347.TCGA-46-3767-01A-01D-0983-08.17.bam	C347.TCGA-46-3767-10A-01D-0983-08	C347.TCGA-46-3767-10A-01D-0983-08.19.bam	TCGA-46-3767-01A-01R-0980-07	110209_SN627_0057_A81DTAABXX_2			NA	NA
LUSC	46-3768	modelComp	tcgaComp	C347.TCGA-46-3768-01A-01D-0983-08	C347.TCGA-46-3768-01A-01D-0983-08.18.bam	C347.TCGA-46-3768-10A-01D-0983-08	C347.TCGA-46-3768-10A-01D-0983-08.18.bam	TCGA-46-3768-01A-01R-0980-07	110223_UNC9-SN296_0153_A81FMUABXX_5			NA	NA
LUSC	46-3769	modelComp	tcgaComp	C347.TCGA-46-3769-01A-01D-0983-08	C347.TCGA-46-3769-01A-01D-0983-08.17.bam	C347.TCGA-46-3769-10A-01D-0983-08	C347.TCGA-46-3769-10A-01D-0983-08.17.bam	TCGA-46-3769-01A-01R-0980-07	110223_UNC9-SN296_0153_A81FMUABXX_6			NA	NA
LUSC	46-6025	modelComp	tcgaComp	C508.TCGA-46-6025-01A-11D-1817-08	C508.TCGA-46-6025-01A-11D-1817-08.2.bam	C508.TCGA-46-6025-10A-01D-1817-08	C508.TCGA-46-6025-10A-01D-1817-08.2.bam	TCGA-46-6025-01A-11R-1820-07	110729_UNC11-SN627_0130_ACG487ABXX_7			NA	NA
LUSC	46-6026	modelComp	tcgaComp	C508.TCGA-46-6026-01A-11D-1817-08	C508.TCGA-46-6026-01A-11D-1817-08.2.bam	C508.TCGA-46-6026-10A-01D-1817-08	C508.TCGA-46-6026-10A-01D-1817-08.2.bam	TCGA-46-6026-01A-11R-1820-07	110729_UNC11-SN627_0130_ACG487ABXX_8			NA	NA
LUSC	51-4079	modelComp	tcgaComp	C508.TCGA-51-4079-01A-01D-1458-08	C508.TCGA-51-4079-01A-01D-1458-08.6.bam	C508.TCGA-51-4079-11A-01D-1458-08	C508.TCGA-51-4079-11A-01D-1458-08.6.bam	TCGA-51-4079-01A-01R-1100-07	110223_UNC9-SN296_0153_A81FMUABXX_7			NA	NA
LUSC	51-4080	modelComp	tcgaComp	C508.TCGA-51-4080-01A-01D-1458-08	C508.TCGA-51-4080-01A-01D-1458-08.6.bam	C508.TCGA-51-4080-11A-01D-1458-08	C508.TCGA-51-4080-11A-01D-1458-08.6.bam	TCGA-51-4080-01A-01R-1100-07	110307_UNC10-SN254_0200_BB05L4ABXX_8			NA	NA
LUSC	51-4081	modelComp	tcgaComp	C508.TCGA-51-4081-01A-01D-1458-08	C508.TCGA-51-4081-01A-01D-1458-08.6.bam	C508.TCGA-51-4081-11A-01D-1458-08	C508.TCGA-51-4081-11A-01D-1458-08.6.bam	TCGA-51-4081-01A-01R-1100-07	110308_UNC9-SN296_0157_AB05N2ABXX_1			NA	NA
LUSC	56-1622	modelComp	tcgaComp	C508.TCGA-56-1622-01A-01D-1521-08	C508.TCGA-56-1622-01A-01D-1521-08.2.bam	C508.TCGA-56-1622-11A-01D-1521-08	C508.TCGA-56-1622-11A-01D-1521-08.2.bam	TCGA-56-1622-01A-01R-0692-07	110204_UNC9-SN296_0125_A81DV8ABXX_8			/339d2a1a-eb8d-4731-a31e-397cd81a4bb4/G13229.TCGA-56-1622-01A-01D-1521-08.1.bam	/148d6d04-58a3-4a42-a46f-dde18a1d4048/G13229.TCGA-56-1622-11A-01D-1521-08.3.bam
LUSC	56-5897	modelComp	tcgaComp	C508.TCGA-56-5897-01A-11D-1632-08	C508.TCGA-56-5897-01A-11D-1632-08.1.bam	C508.TCGA-56-5897-10A-01D-1632-08	C508.TCGA-56-5897-10A-01D-1632-08.1.bam	TCGA-56-5897-01A-11R-1635-07	110620_UNC14-SN744_0133_barcode03GVABXX_2			NA	NA
LUSC	56-5898	modelComp	tcgaComp	C508.TCGA-56-5898-01A-11D-1632-08	C508.TCGA-56-5898-01A-11D-1632-08.1.bam	C508.TCGA-56-5898-10A-01D-1632-08	C508.TCGA-56-5898-10A-01D-1632-08.1.bam	TCGA-56-5898-01A-11R-1635-07	110923_UNC14-SN744_0171_barcode04C6ABXX_2_GATCAG			NA	NA
LUSC	56-6545	modelComp	tcgaComp	C508.TCGA-56-6545-01A-11D-1817-08	C508.TCGA-56-6545-01A-11D-1817-08.2.bam	C508.TCGA-56-6545-10A-01D-1817-08	C508.TCGA-56-6545-10A-01D-1817-08.2.bam	TCGA-56-6545-01A-11R-1820-07	110729_UNC14-SN744_0151_BD0DMNABXX_1			NA	NA
LUSC	56-6546	modelComp	tcgaComp	C508.TCGA-56-6546-01A-11D-1817-08	C508.TCGA-56-6546-01A-11D-1817-08.2.bam	C508.TCGA-56-6546-10A-01D-1817-08	C508.TCGA-56-6546-10A-01D-1817-08.2.bam	TCGA-56-6546-01A-11R-1820-07	110729_UNC14-SN744_0151_BD0DMNABXX_2			NA	NA
LUSC	60-2698	modelComp	tcgaComp	C508.TCGA-60-2698-01A-01D-1522-08	C508.TCGA-60-2698-01A-01D-1522-08.5.bam	C508.TCGA-60-2698-11A-01D-1522-08	C508.TCGA-60-2698-11A-01D-1522-08.5.bam	TCGA-60-2698-01A-01R-0851-07	110429_UNC13-SN749_0058_BB0961ABXX_2			/ceacf4df-ccd6-4af6-b31f-b6fca17ec30d/G14088.TCGA-60-2698-01A-01D-1522-08.1.bam	/d158346c-35f1-44a8-9d09-5513ae88bdc0/G14088.TCGA-60-2698-11A-01D-1522-08.1.bam
LUSC	60-2707	modelComp	tcgaComp	C508.TCGA-60-2707-01A-01D-1522-08	C508.TCGA-60-2707-01A-01D-1522-08.5.bam	C508.TCGA-60-2707-11A-01D-1522-08	C508.TCGA-60-2707-11A-01D-1522-08.5.bam	TCGA-60-2707-01A-01R-0851-07	110429_UNC13-SN749_0058_BB0961ABXX_4			NA	NA
LUSC	60-2708	modelComp	tcgaComp	C508.TCGA-60-2708-01A-01D-1522-08	C508.TCGA-60-2708-01A-01D-1522-08.5.bam	C508.TCGA-60-2708-11A-01D-1522-08	C508.TCGA-60-2708-11A-01D-1522-08.5.bam	TCGA-60-2708-01A-01R-0851-07	110429_UNC13-SN749_0058_BB0961ABXX_5			NA	NA
LUSC	60-2709	modelComp	tcgaComp	C508.TCGA-60-2709-01A-21D-1817-08	C508.TCGA-60-2709-01A-21D-1817-08.2.bam	C508.TCGA-60-2709-11A-01D-1817-08	C508.TCGA-60-2709-11A-01D-1817-08.2.bam	TCGA-60-2709-01A-21R-1820-07	110729_UNC11-SN627_0131_BD0DV6ABXX_6	TCGA-60-2709-11A-01R-1820-07	110729_UNC14-SN744_0151_BD0DMBXX_3	NA	NA
LUSC	60-2710	modelComp	tcgaComp	C508.TCGA-60-2710-01A-01D-1522-08	C508.TCGA-60-2710-01A-01D-1522-08.5.bam	C508.TCGA-60-2710-11A-01D-1522-08	C508.TCGA-60-2710-11A-01D-1522-08.5.bam	TCGA-60-2710-01A-01R-0851-07	110429_UNC13-SN749_0058_BB0961ABXX_6			NA	NA
LUSC	60-2711	modelComp	tcgaComp	C508.TCGA-60-2711-01A-01D-1522-08	C508.TCGA-60-2711-01A-01D-1522-08.5.bam	C508.TCGA-60-2711-11A-01D-1522-08	C508.TCGA-60-2711-11A-01D-1522-08.5.bam	TCGA-60-2711-01A-01R-0851-07	110429_UNC13-SN749_0058_BB0961ABXX_7			/b5902242-b4ff-4544-955b-00272d6d448c/G12520.TCGA-60-2711-01A-01D-0963-08.1.bam	/77f9bf99-b9e3-4f36-89b2-5ced7a3bd39e/G12520.TCGA-60-2711-11A-01D-0963-08.1.bam
LUSC	60-2712	modelComp	tcgaComp	C508.TCGA-60-2712-01A-01D-1522-08	C508.TCGA-60-2712-01A-01D-1522-08.5.bam	C508.TCGA-60-2712-11A-01D-1522-08	C508.TCGA-60-2712-11A-01D-1522-08.5.bam	TCGA-60-2712-01A-01R-0851-07	110429_UNC13-SN749_0058_BB0961ABXX_8			NA	NA
LUSC	60-2713	modelComp	tcgaComp	C508.TCGA-60-2713-01A-01D-1522-08	C508.TCGA-60-2713-01A-01D-1522-08.5.bam	C508.TCGA-60-2713-11A-01D-1522-08	C508.TCGA-60-2713-11A-01D-1522-08.5.bam	TCGA-60-2713-01A-01R-0851-07	110426_UNC12-SN629_0078_BB08WCABXX_1			/5a00faa0-c68a-464e-a237-06b9596d415e/G13230.TCGA-60-2713-01A-01D-1522-08.1.bam	/817fe3df-b3ab-4ffa-a2b9-7252829f8358/G13230.TCGA-60-2713-11A-01D-1522-08.3.bam
LUSC	60-2715	modelComp	tcgaComp	C508.TCGA-60-2715-01A-01D-1522-08	C508.TCGA-60-2715-01A-01D-1522-08.5.bam	C508.TCGA-60-2715-11A-01D-1522-08	C508.TCGA-60-2715-11A-01D-1522-08.5.bam	TCGA-60-2715-01A-01R-0851-07	110426_UNC12-SN629_0078_BB08WCABXX_3			NA	NA
LUSC	60-2719	modelComp	tcgaComp	C508.TCGA-60-2719-01A-01D-1522-08	C508.TCGA-60-2719-01A-01D-1522-08.5.bam	C508.TCGA-60-2719-11A-01D-1522-08	C508.TCGA-60-2719-11A-01D-1522-08.5.bam	TCGA-60-2719-01A-01R-0851-07	110426_UNC12-SN629_0078_BB08WCABXX_5			/7f564586-d149-4e87-8687-55fcd2286d31/G14681.TCGA-60-2719-01A-01D-1522-08.1.bam	/5a0e92b4-794d-4aee-b38e-0802c85a6474/G14681.TCGA-60-2719-11A-01D-1522-08.1.bam
LUSC	60-2720	modelComp	tcgaComp	C508.TCGA-60-2720-01A-01D-1522-08	C508.TCGA-60-2720-01A-01D-1522-08.5.bam	C508.TCGA-60-2720-11A-01D-1522-08	C508.TCGA-60-2720-11A-01D-1522-08.5.bam	TCGA-60-2720-01A-01R-0851-07	110426_UNC12-SN629_0078_BB08WCABXX_6			NA	NA
LUSC	60-2721	modelComp	tcgaComp	C508.TCGA-60-2721-01A-01D-1522-08	C508.TCGA-60-2721-01A-01D-1522-08.5.bam	C508.TCGA-60-2721-11A-01D-1522-08	C508.TCGA-60-2721-11A-01D-1522-08.5.bam	TCGA-60-2721-01A-01R-0851-07	110426_UNC12-SN629_0078_BB08WCABXX_7			NA	NA
LUSC	60-2722	modelComp	tcgaComp	C508.TCGA-60-2722-01A-01D-1522-08	C508.TCGA-60-2722-01A-01D-1522-08.5.bam	C508.TCGA-60-2722-11A-01D-1522-08	C508.TCGA-60-2722-11A-01D-1522-08.5.bam	TCGA-60-2722-01A-01R-0851-07	110426_UNC12-SN629_0078_BB08WCABXX_8			/594bef56-d532-473b-b0d2-d6266456208c/G8890.TCGA-60-2722-01A-01D-1180-08.2.bam	/a1d2afd3-1a32-4b99-aee7-e3ffe8f57605/G8890.TCGA-60-2722-11A-01D-1180-08.1.bam
LUSC	60-2723	modelComp	tcgaComp	C508.TCGA-60-2723-01A-01D-1522-08	C508.TCGA-60-2723-01A-01D-1522-08.5.bam	C508.TCGA-60-2723-11A-01D-1522-08	C508.TCGA-60-2723-11A-01D-1522-08.5.bam	TCGA-60-2723-01A-01R-0851-07	110426_UNC10-SN254_0213_BB065FABXX_1			NA	NA
LUSC	60-2724	modelComp	tcgaComp	C508.TCGA-60-2724-01A-01D-1522-08	C508.TCGA-60-2724-01A-01D-1522-08.5.bam	C508.TCGA-60-2724-11A-01D-1522-08	C508.TCGA-60-2724-11A-01D-1522-08.6.bam	TCGA-60-2724-01A-01R-0851-07	110426_UNC10-SN254_0213_BB065FABXX_2			/08d23411-f82b-401e-9bdd-dd4c2dbff7db/G13231.TCGA-60-2724-01A-01D-1522-08.2.bam	/86d58c2b-26ee-414f-9557-892d1291ecd8/G13231.TCGA-60-2724-11A-01D-1522-08.2.bam
LUSC	60-2725	modelComp	tcgaComp	C347.TCGA-60-2725-01A-01D-1267-08	C347.TCGA-60-2725-01A-01D-1267-08.1.bam	C347.TCGA-60-2725-11A-01D-1267-08	C347.TCGA-60-2725-11A-01D-1267-08.1.bam	TCGA-60-2725-01A-01R-1201-07	110308_UNC9-SN296_0157_AB05N2ABXX_2			NA	NA
LUSC	60-2726	modelComp	tcgaComp	C508.TCGA-60-2726-01A-01D-1522-08	C508.TCGA-60-2726-01A-01D-1522-08.5.bam	C508.TCGA-60-2726-11A-01D-1522-08	C508.TCGA-60-2726-11A-01D-1522-08.5.bam	TCGA-60-2726-01A-01R-0851-07	110426_UNC10-SN254_0213_BB065FABXX_3			/ac5ccfff-bb07-4379-b025-9b0b09e97528/G13232.TCGA-60-2726-01A-01D-1522-08.2.bam	/5614f3a3-df13-47b0-97a2-c986ff1afc37/G13232.TCGA-60-2726-11A-01D-1522-08.2.bam
LUSC	63-5128	modelComp	tcgaComp	C347.TCGA-63-5128-01A-01D-1441-08	C347.TCGA-63-5128-01A-01D-1441-08.2.bam	C347.TCGA-63-5128-10A-01D-1441-08	C347.TCGA-63-5128-10A-01D-1441-08.2.bam	TCGA-63-5128-01A-01R-1443-07	110218_SN254_0194_B81D2DABXX_6			NA	NA
LUSC	63-5131	modelComp	tcgaComp	C347.TCGA-63-5131-01A-01D-1441-08	C347.TCGA-63-5131-01A-01D-1441-08.2.bam	C347.TCGA-63-5131-10A-01D-1441-08	C347.TCGA-63-5131-10A-01D-1441-08.2.bam	TCGA-63-5131-01A-01R-1443-07	110218_SN254_0194_B81D2DABXX_7			NA	NA
LUSC	63-6202	modelComp	tcgaComp	C508.TCGA-63-6202-01A-11D-1817-08	C508.TCGA-63-6202-01A-11D-1817-08.2.bam	C508.TCGA-63-6202-10A-01D-1817-08	C508.TCGA-63-6202-10A-01D-1817-08.2.bam	TCGA-63-6202-01A-11R-1820-07	110729_UNC11-SN627_0131_BD0DV6ABXX_7			NA	NA
LUSC	66-2727	modelComp	tcgaComp	C347.TCGA-66-2727-01A-01D-0983-08	C347.TCGA-66-2727-01A-01D-0983-08.16.bam	C347.TCGA-66-2727-11A-01D-0983-08	C347.TCGA-66-2727-11A-01D-0983-08.17.bam	TCGA-66-2727-01A-01R-0980-07	110223_UNC9-SN296_0153_A81FMUABXX_8			NA	NA
LUSC	66-2734	modelComp	tcgaComp	C347.TCGA-66-2734-01A-01D-0983-08	C347.TCGA-66-2734-01A-01D-0983-08.18.bam	C347.TCGA-66-2734-11A-01D-0983-08	C347.TCGA-66-2734-11A-01D-0983-08.16.bam	TCGA-66-2734-01A-01R-0980-07	110214_SN627_0059_A81fmwabxx_1			NA	NA
LUSC	66-2742	modelComp	tcgaComp	C347.TCGA-66-2742-01A-01D-0983-08	C347.TCGA-66-2742-01A-01D-0983-08.17.bam	C347.TCGA-66-2742-11A-01D-0983-08	C347.TCGA-66-2742-11A-01D-0983-08.17.bam	TCGA-66-2742-01A-01R-0980-07	110209_SN627_0057_A81DTAABXX_3			NA	NA
LUSC	66-2744	modelComp	tcgaComp	C347.TCGA-66-2744-01A-01D-0983-08	C347.TCGA-66-2744-01A-01D-0983-08.18.bam	C347.TCGA-66-2744-11A-01D-0983-08	C347.TCGA-66-2744-11A-01D-0983-08.17.bam	TCGA-66-2744-01A-01R-0980-07	110209_SN627_0057_A81DTAABXX_4			NA	NA
LUSC	66-2754	modelComp	tcgaComp	C347.TCGA-66-2754-01A-01D-0983-08	C347.TCGA-66-2754-01A-01D-0983-08.17.bam	C347.TCGA-66-2754-11A-01D-0983-08	C347.TCGA-66-2754-11A-01D-0983-08.18.bam	TCGA-66-2754-01A-01R-0980-07	110209_SN627_0057_A81DTAABXX_5			NA	NA
LUSC	66-2755	modelComp	tcgaComp	C508.TCGA-66-2755-01A-01D-1522-08	C508.TCGA-66-2755-01A-01D-1522-08.5.bam	C508.TCGA-66-2755-11A-01D-1522-08	C508.TCGA-66-2755-11A-01D-1522-08.5.bam	TCGA-66-2755-01A-01R-0851-07	110426_UNC10-SN254_0213_BB065FABXX_4			NA	NA
LUSC	66-2756	modelComp	tcgaComp	C508.TCGA-66-2756-01A-01D-1522-08	C508.TCGA-66-2756-01A-01D-1522-08.5.bam	C508.TCGA-66-2756-11A-01D-1522-08	C508.TCGA-66-2756-11A-01D-1522-08.6.bam	TCGA-66-2756-01A-01R-0851-07	110426_UNC10-SN254_0213_BB065FABXX_5			/65ae66f5-4f01-4132-8378-619fd4c10ce3/G8891.TCGA-66-2756-01A-01D-1180-08.1.bam	/89fd130f-f61c-40b6-9608-a024c56faa8a/G8891.TCGA-66-2756-11A-01D-1180-08.1.bam
LUSC	66-2757	modelComp	tcgaComp	C508.TCGA-66-2757-01A-01D-1522-08	C508.TCGA-66-2757-01A-01D-1522-08.5.bam	C508.TCGA-66-2757-11A-01D-1522-08	C508.TCGA-66-2757-11A-01D-1522-08.5.bam	TCGA-66-2757-01A-01R-0851-07	110426_UNC10-SN254_0213_BB065FABXX_6			/44665a85-da67-4929-bf7a-b4be5624cf8d/G8892.TCGA-66-2757-01A-01D-1180-08.1.bam	/7cc2291b-9d8f-42e9-954d-323cc5fdb520/G8892.TCGA-66-2757-11A-01D-1180-08.1.bam
LUSC	66-2758	modelComp	tcgaComp	C508.TCGA-66-2758-01A-02D-1522-08	C508.TCGA-66-2758-01A-02D-1522-08.5.bam	C508.TCGA-66-2758-11A-01D-1522-08	C508.TCGA-66-2758-11A-01D-1522-08.5.bam	TCGA-66-2758-01A-02R-0851-07	110426_UNC10-SN254_0213_BB065FABXX_7			NA	NA
LUSC	66-2759	modelComp	tcgaComp	C508.TCGA-66-2759-01A-01D-1522-08	C508.TCGA-66-2759-01A-01D-1522-08.5.bam	C508.TCGA-66-2759-11A-01D-1522-08	C508.TCGA-66-2759-11A-01D-1522-08.5.bam	TCGA-66-2759-01A-01R-0851-07	110426_UNC10-SN254_0213_BB065FABXX_8			NA	NA
LUSC	66-2763	modelComp	tcgaComp	C508.TCGA-66-2763-01A-01D-1522-08	C508.TCGA-66-2763-01A-01D-1522-08.5.bam	C508.TCGA-66-2763-11A-01D-1522-08	C508.TCGA-66-2763-11A-01D-1522-08.5.bam	TCGA-66-2763-01A-01R-0851-07	110425_SN851_0033_AB065GABXX_1			NA	NA
LUSC	66-2765	modelComp	tcgaComp	C508.TCGA-66-2765-01A-01D-1522-08	C508.TCGA-66-2765-01A-01D-1522-08.5.bam	C508.TCGA-66-2765-11A-01D-1522-08	C508.TCGA-66-2765-11A-01D-1522-08.5.bam	TCGA-66-2765-01A-01R-0851-07	110425_SN851_0033_AB065GABXX_2			NA	NA
LUSC	66-2766	modelComp	tcgaComp	C508.TCGA-66-2766-01A-01D-1522-08	C508.TCGA-66-2766-01A-01D-1522-08.5.bam	C508.TCGA-66-2766-11A-01D-1522-08	C508.TCGA-66-2766-11A-01D-1522-08.5.bam	TCGA-66-2766-01A-01R-0851-07	110425_SN851_0033_AB065GABXX_3			NA	NA
LUSC	66-2767	modelComp	tcgaComp	C508.TCGA-66-2767-01A-01D-1522-08	C508.TCGA-66-2767-01A-01D-1522-08.5.bam	C508.TCGA-66-2767-11A-01D-1522-08	C508.TCGA-66-2767-11A-01D-1522-08.5.bam	TCGA-66-2767-01A-01R-0851-07	110425_SN851_0033_AB065GABXX_4			NA	NA
LUSC	66-2768	modelComp	tcgaComp	C508.TCGA-66-2768-01A-01D-1522-08	C508.TCGA-66-2768-01A-01D-1522-08.5.bam	C508.TCGA-66-2768-11A-01D-1522-08	C508.TCGA-66-2768-11A-01D-1522-08.5.bam	TCGA-66-2768-01A-01R-0851-07	110425_SN851_0033_AB065GABXX_5			NA	NA
LUSC	66-2770	modelComp	tcgaComp	C508.TCGA-66-2770-01A-01D-1522-08	C508.TCGA-66-2770-01A-01D-1522-08.5.bam	C508.TCGA-66-2770-11A-01D-1522-08	C508.TCGA-66-2770-11A-01D-1522-08.5.bam	TCGA-66-2770-01A-01R-0851-07	110425_SN851_0033_AB065GABXX_7			NA	NA
LUSC	66-2771	modelComp	tcgaComp	C347.TCGA-66-2771-01A-01D-0983-08	C347.TCGA-66-2771-01A-01D-0983-08.16.bam	C347.TCGA-66-2771-11A-01D-0983-08	C347.TCGA-66-2771-11A-01D-0983-08.16.bam	TCGA-66-2771-01A-01R-0980-07	110209_SN627_0057_A81DTAABXX_6			NA	NA
LUSC	66-2773	modelComp	tcgaComp	C347.TCGA-66-2773-01A-01D-1267-08	C347.TCGA-66-2773-01A-01D-1267-08.1.bam	C347.TCGA-66-2773-11A-01D-1267-08	C347.TCGA-66-2773-11A-01D-1267-08.1.bam	TCGA-66-2773-01A-01R-1201-07	110308_UNC9-SN296_0157_AB05N2ABXX_3			NA	NA
LUSC	66-2777	modelComp	tcgaComp	C347.TCGA-66-2777-01A-01D-1267-08	C347.TCGA-66-2777-01A-01D-1267-08.1.bam	C347.TCGA-66-2777-11A-01D-1267-08	C347.TCGA-66-2777-11A-01D-1267-08.1.bam	TCGA-66-2777-01A-01R-1201-07	110308_UNC9-SN296_0157_AB05N2ABXX_4			NA	NA
LUSC	66-2778	modelComp	tcgaComp	C508.TCGA-66-2778-01A-02D-1522-08	C508.TCGA-66-2778-01A-02D-1522-08.5.bam	C508.TCGA-66-2778-11A-01D-1522-08	C508.TCGA-66-2778-11A-01D-1522-08.5.bam	TCGA-66-2778-01A-02R-0851-07	110425_SN851_0034_BB065AABXX_1			NA	NA
LUSC	66-2780	modelComp	tcgaComp	C508.TCGA-66-2780-01A-01D-1522-08	C508.TCGA-66-2780-01A-01D-1522-08.5.bam	C508.TCGA-66-2780-11A-01D-1522-08	C508.TCGA-66-2780-11A-01D-1522-08.5.bam	TCGA-66-2780-01A-01R-0851-07	110425_SN851_0034_BB065AABXX_2			NA	NA
LUSC	66-2781	modelComp	tcgaComp	C508.TCGA-66-2781-01A-01D-1522-08	C508.TCGA-66-2781-01A-01D-1522-08.5.bam	C508.TCGA-66-2781-11A-01D-1522-08	C508.TCGA-66-2781-11A-01D-1522-08.5.bam	TCGA-66-2781-01A-01R-0851-07	110425_SN851_0034_BB065AABXX_3			NA	NA
LUSC	66-2782	modelComp	tcgaComp	C508.TCGA-66-2782-01A-01D-1522-08	C508.TCGA-66-2782-01A-01D-1522-08.5.bam	C508.TCGA-66-2782-11A-01D-1522-08	C508.TCGA-66-2782-11A-01D-1522-08.5.bam	TCGA-66-2782-01A-01R-0851-07	110425_SN851_0034_BB065AABXX_4			NA	NA
LUSC	66-2783	modelComp	tcgaComp	C347.TCGA-66-2783-01A-01D-1267-08	C347.TCGA-66-2783-01A-01D-1267-08.1.bam	C347.TCGA-66-2783-11A-01D-1267-08	C347.TCGA-66-2783-11A-01D-1267-08.1.bam	TCGA-66-2783-01A-01R-1201-07	110308_UNC9-SN296_0157_AB05N2ABXX_5			NA	NA
LUSC	66-2785	modelComp	tcgaComp	C508.TCGA-66-2785-01A-01D-1522-08	C508.TCGA-66-2785-01A-01D-1522-08.5.bam	C508.TCGA-66-2785-11A-01D-1522-08	C508.TCGA-66-2785-11A-01D-1522-08.5.bam	TCGA-66-2785-01A-01R-0851-07	110425_SN851_0034_BB065AABXX_5			NA	NA
LUSC	66-2786	modelComp	tcgaComp	C508.TCGA-66-2786-01A-01D-1522-08	C508.TCGA-66-2786-01A-01D-1522-08.5.bam	C508.TCGA-66-2786-11A-01D-1522-08	C508.TCGA-66-2786-11A-01D-1522-08.5.bam	TCGA-66-2786-01A-01R-0851-07	110425_SN851_0034_BB065AABXX_6			NA	NA
LUSC	66-2787	modelComp	tcgaComp	C347.TCGA-66-2787-01A-01D-0983-08	C347.TCGA-66-2787-01A-01D-0983-08.19.bam	C347.TCGA-66-2787-11A-01D-0983-08	C347.TCGA-66-2787-11A-01D-0983-08.17.bam	TCGA-66-2787-01A-01R-0980-07	110209_SN627_0057_A81DTAABXX_8			NA	NA
LUSC	66-2788	modelComp	tcgaComp	C347.TCGA-66-2788-01A-01D-0983-08	C347.TCGA-66-2788-01A-01D-0983-08.18.bam	C347.TCGA-66-2788-11A-01D-0983-08	C347.TCGA-66-2788-11A-01D-0983-08.17.bam	TCGA-66-2788-01A-01R-0980-07	110214_SN627_0059_A81fmwabxx_4			NA	NA
LUSC	66-2789	modelComp	tcgaComp	C347.TCGA-66-2789-01A-01D-0983-08	C347.TCGA-66-2789-01A-01D-0983-08.18.bam	C347.TCGA-66-2789-11A-01D-0983-08	C347.TCGA-66-2789-11A-01D-0983-08.15.bam	TCGA-66-2789-01A-01R-0980-07	110214_SN627_0059_A81fmwabxx_5			NA	NA
LUSC	66-2791	modelComp	tcgaComp	C347.TCGA-66-2791-01A-01D-0983-08	C347.TCGA-66-2791-01A-01D-0983-08.19.bam	C347.TCGA-66-2791-11A-01D-0983-08	C347.TCGA-66-2791-11A-01D-0983-08.17.bam	TCGA-66-2791-01A-01R-0980-07	110214_SN627_0059_A81fmwabxx_7			NA	NA
LUSC	66-2792	modelComp	tcgaComp	C347.TCGA-66-2792-01A-01D-0983-08	C347.TCGA-66-2792-01A-01D-0983-08.16.bam	C347.TCGA-66-2792-11A-01D-0983-08	C347.TCGA-66-2792-11A-01D-0983-08.16.bam	TCGA-66-2792-01A-01R-0980-07	110214_SN627_0059_A81fmwabxx_8			NA	NA
LUSC	66-2793	modelComp	tcgaComp	C347.TCGA-66-2793-01A-01D-1267-08	C347.TCGA-66-2793-01A-01D-1267-08.2.bam	C347.TCGA-66-2793-11A-01D-1267-08	C347.TCGA-66-2793-11A-01D-1267-08.1.bam	TCGA-66-2793-01A-01R-1201-07	110308_UNC9-SN296_0157_AB05N2ABXX_6			NA	NA
LUSC	66-2794	modelComp	tcgaComp	C347.TCGA-66-2794-01A-01D-1267-08	C347.TCGA-66-2794-01A-01D-1267-08.1.bam	C347.TCGA-66-2794-11A-01D-1267-08	C347.TCGA-66-2794-11A-01D-1267-08.1.bam	TCGA-66-2794-01A-01R-1201-07	110308_UNC9-SN296_0157_AB05N2ABXX_7			NA	NA
LUSC	66-2795	modelComp	tcgaComp	C347.TCGA-66-2795-01A-02D-0983-08	C347.TCGA-66-2795-01A-02D-0983-08.16.bam	C347.TCGA-66-2795-11A-01D-0983-08	C347.TCGA-66-2795-11A-01D-0983-08.17.bam	TCGA-66-2795-01A-02R-0980-07	110209_SN627_0057_A81DTAABXX_7			NA	NA
LUSC	66-2800	modelComp	tcgaComp	C347.TCGA-66-2800-01A-01D-1267-08	C347.TCGA-66-2800-01A-01D-1267-08.1.bam	C347.TCGA-66-2800-11A-01D-1267-08	C347.TCGA-66-2800-11A-01D-1267-08.1.bam	TCGA-66-2800-01A-01R-1201-07	110308_UNC9-SN296_0157_AB05N2ABXX_8			NA	NA
LUSC	70-6722	modelComp	tcgaComp	C508.TCGA-70-6722-01A-11D-1817-08	C508.TCGA-70-6722-01A-11D-1817-08.2.bam	C508.TCGA-70-6722-10A-01D-1817-08	C508.TCGA-70-6722-10A-01D-1817-08.2.bam	TCGA-70-6722-01A-11R-1820-07	110729_UNC14-SN744_0151_BD0DMNABXX_4			NA	NA
LUSC	70-6723	modelComp	tcgaComp	C508.TCGA-70-6723-01A-11D-1817-08	C508.TCGA-70-6723-01A-11D-1817-08.2.bam	C508.TCGA-70-6723-10A-01D-1817-08	C508.TCGA-70-6723-10A-01D-1817-08.2.bam	TCGA-70-6723-01A-11R-1820-07	110729_UNC14-SN744_0151_BD0DMNABXX_5			NA	NA
LUSC	85-6175	modelComp	tcgaComp	C508.TCGA-85-6175-01A-11D-1817-08	C508.TCGA-85-6175-01A-11D-1817-08.2.bam	C508.TCGA-85-6175-10A-01D-1817-08	C508.TCGA-85-6175-10A-01D-1817-08.2.bam	TCGA-85-6175-01A-11R-1820-07	110729_UNC14-SN744_0151_BD0DMNABXX_6			NA	NA
LUSC	85-6560	modelComp	tcgaComp	C508.TCGA-85-6560-01A-11D-1817-08	C508.TCGA-85-6560-01A-11D-1817-08.2.bam	C508.TCGA-85-6560-10A-01D-1817-08	C508.TCGA-85-6560-10A-01D-1817-08.2.bam	TCGA-85-6560-01A-11R-1820-07	110729_UNC14-SN744_0151_BD0DMNABXX_7			NA	NA
LUSC	85-6561	modelComp	tcgaComp	C508.TCGA-85-6561-01A-11D-1817-08	C508.TCGA-85-6561-01A-11D-1817-08.2.bam	C508.TCGA-85-6561-10A-01D-1817-08	C508.TCGA-85-6561-10A-01D-1817-08.2.bam	TCGA-85-6561-01A-11R-1820-07	110729_UNC14-SN744_0151_BD0DMNABXX_8			NA	NA
BRCA	TCGA-A1-A0SB	modelComp	tcgaComp	TCGA-A1-A0SB-01A-11D-A142-09	f349c5cf18a04e5b5e997dd34e2432b9.bam	TCGA-A1-A0SB-10B-01D-A142-09	327d92e578c1e4ff2015397bc64a5976.bam	TCGA-A1-A0SB-01A-11R-A144-07	110829_UNC10-SN254_0272_BB07RMABXX_7			NA	NA
BRCA	TCGA-A1-A0SD	modelComp	tcgaComp	TCGA-A1-A0SD-01A-11D-A10Y-09	TCGA-A1-A0SD-01A-11D-A10Y-09_IlluminaGA-DNASeq_exome.bam	TCGA-A1-A0SD-10A-01D-A110-09	TCGA-A1-A0SD-10A-01D-A110-09_IlluminaGA-DNASeq_exome.bam	TCGA-A1-A0SD-01A-11R-A115-07	110620_UNC11-SN627_0109_AD0CNFABXX_1			NA	NA
BRCA	TCGA-A1-A0SE	modelComp	tcgaComp	TCGA-A1-A0SE-01A-11D-A099-09	TCGA-A1-A0SE-01A-11D-A099-09_IlluminaGA-DNASeq_exome.bam	TCGA-A1-A0SE-10A-03D-A099-09	TCGA-A1-A0SE-10A-03D-A099-09_IlluminaGA-DNASeq_exome.bam	TCGA-A1-A0SE-01A-11R-A084-07	110315_UNC9-SN296_0159_AC008BABXX_5			NA	NA
BRCA	TCGA-A1-A0SF	modelComp	tcgaComp	TCGA-A1-A0SF-01A-11D-A142-09	5a0adb8054545379ea28e7b474276e82.bam	TCGA-A1-A0SF-10B-01D-A142-09	b4f1c0faf9f118e15ea247cef1f33284.bam	TCGA-A1-A0SF-01A-11R-A144-07	110829_UNC10-SN254_0272_BB07RMABXX_8			NA	NA
BRCA	TCGA-A1-A0SG	modelComp	tcgaComp	TCGA-A1-A0SG-01A-11D-A142-09	c0fb2237545d75256afa49259342788c.bam	TCGA-A1-A0SG-10B-01D-A17G-09	06a7780e9942b9122f34315488435882.bam	TCGA-A1-A0SG-01A-11R-A144-07	110802_UNC16-SN851_0067_BB07W5ABXX_6			NA	NA
BRCA	TCGA-A1-A0SH	modelComp	tcgaComp	TCGA-A1-A0SH-01A-11D-A099-09	TCGA-A1-A0SH-01A-11D-A099-09_IlluminaGA-DNASeq_exome.bam	TCGA-A1-A0SH-10A-03D-A099-09	TCGA-A1-A0SH-10A-03D-A099-09_IlluminaGA-DNASeq_exome.bam	TCGA-A1-A0SH-01A-11R-A084-07	110406_UNC13-SN749_0049_AC008AABXX_1			NA	NA
BRCA	TCGA-A1-A0SI	modelComp	tcgaComp	TCGA-A1-A0SI-01A-11D-A142-09	79ea5420f1c86efda34116201d1fa391.bam	TCGA-A1-A0SI-10B-01D-A142-09	228c88332fdb0758b299b51ad8728229.bam	TCGA-A1-A0SI-01A-11R-A144-07	110802_UNC16-SN851_0067_BB07W5ABXX_7			NA	NA
BRCA	TCGA-A1-A0SJ	modelComp	tcgaComp	TCGA-A1-A0SJ-01A-11D-A099-09	TCGA-A1-A0SJ-01A-11D-A099-09_IlluminaGA-DNASeq_exome.bam	TCGA-A1-A0SJ-10A-02D-A099-09	TCGA-A1-A0SJ-10A-02D-A099-09_IlluminaGA-DNASeq_exome.bam	TCGA-A1-A0SJ-01A-11R-A084-07	110406_UNC13-SN749_0049_AC008AABXX_2			NA	NA
BRCA	TCGA-A1-A0SK	modelComp	tcgaComp	TCGA-A1-A0SK-01A-12D-A099-09	TCGA-A1-A0SK-01A-12D-A099-09_IlluminaGA-DNASeq_exome.bam	TCGA-A1-A0SK-10A-03D-A099-09	TCGA-A1-A0SK-10A-03D-A099-09_IlluminaGA-DNASeq_exome.bam	TCGA-A1-A0SK-01A-12R-A084-07	110325_UNC13-SN749_0048_BB02DUABXX_5			NA	NA
BRCA	TCGA-A1-A0SM	modelComp	tcgaComp	TCGA-A1-A0SM-01A-11D-A099-09	TCGA-A1-A0SM-01A-11D-A099-09_IlluminaGA-DNASeq_exome_2.bam	TCGA-A1-A0SM-10A-02D-A10G-09	TCGA-A1-A0SM-10A-02D-A10G-09_IlluminaGA-DNASeq_exome.bam	TCGA-A1-A0SM-01A-11R-A084-07	110325_UNC13-SN749_0048_BB02DUABXX_6			/93760b0d-0e2f-4f55-bd67-9e4a9c956dbd/29d8acadae6e2c6643400b1090ef29f2.bam	/8b94dc69-959c-4a01-b17d-4ce4912ecfad/96494da11b3953fa17435019d7e9b926.bam
BRCA	TCGA-A1-A0SN	modelComp	tcgaComp	TCGA-A1-A0SN-01A-11D-A142-09	6ae26904222f5040715014789613064e.bam	TCGA-A1-A0SN-10B-01D-A142-09	ac557b5fb40369094475cf0ace9f95df.bam	TCGA-A1-A0SN-01A-11R-A144-07	110802_UNC16-SN851_0067_BB07W5ABXX_8			NA	NA
BRCA	TCGA-A1-A0SO	modelComp	tcgaComp	TCGA-A1-A0SO-01A-22D-A099-09	TCGA-A1-A0SO-01A-22D-A099-09_IlluminaGA-DNASeq_exome.bam	TCGA-A1-A0SO-10A-03D-A099-09	TCGA-A1-A0SO-10A-03D-A099-09_IlluminaGA-DNASeq_exome.bam	TCGA-A1-A0SO-01A-22R-A084-07	110325_UNC13-SN749_0047_AB02CWABXX_1			NA	NA
BRCA	TCGA-A1-A0SP	modelComp	tcgaComp	TCGA-A1-A0SP-01A-11D-A099-09	TCGA-A1-A0SP-01A-11D-A099-09_IlluminaGA-DNASeq_exome.bam	TCGA-A1-A0SP-10A-02D-A099-09	TCGA-A1-A0SP-10A-02D-A099-09_IlluminaGA-DNASeq_exome.bam	TCGA-A1-A0SP-01A-11R-A084-07	110325_UNC13-SN749_0047_AB02CWABXX_2			NA	NA
BRCA	TCGA-A1-A0SQ	modelComp	tcgaComp	TCGA-A1-A0SQ-01A-21D-A142-09	980a80aad214bed2e9fba0bb9bc0e84f.bam	TCGA-A1-A0SQ-10B-01W-A187-09	45567bf4298c3e8694b5b7bff5232d5c.bam	TCGA-A1-A0SQ-01A-21R-A144-07	110801_UNC12-SN629_0114_AC04B7ABXX_1			NA	NA
BRCA	TCGA-A2-A04N~1	modelComp	tcgaComp	TCGA-A2-A04N-01A-11D-A10Y-09	TCGA-A2-A04N-01A-11D-A10Y-09_IlluminaGA-DNASeq_exome_3.bam	TCGA-A2-A04N-10A-01D-A110-09	TCGA-A2-A04N-10A-01D-A110-09_IlluminaGA-DNASeq_exome.bam	TCGA-A2-A04N-01A-11R-A115-07	110606_UNC12-SN629_0090_AD0CTGABXX_6			NA	NA
BRCA	TCGA-A2-A04N~2		tcgaComp	TCGA-A2-A04N-01A-11D-A10Y-09	TCGA-A2-A04N-01A-11D-A10Y-09_IlluminaGA-DNASeq_exome_4.bam	TCGA-A2-A04N-10A-01D-A110-09	TCGA-A2-A04N-10A-01D-A110-09_IlluminaGA-DNASeq_exome.bam	TCGA-A2-A04N-01A-11R-A115-07	110606_UNC12-SN629_0090_AD0CTGABXX_6			NA	NA
BRCA	TCGA-A2-A04P	modelComp	tcgaComp	TCGA-A2-A04P-01A-31D-A128-09	TCGA-A2-A04P-01A-31D-A128-09_IlluminaGA-DNASeq_exome.bam	TCGA-A2-A04P-10A-01W-A055-09	TCGA-A2-A04P-10A-01W-A055-09_IlluminaGA-DNASeq_exome.bam	TCGA-A2-A04P-01A-31R-A034-07	110218_UNC12-SN629_0061_A81DH9ABXX_5			/e9558238-abeb-45c3-9ca4-15b43d0ed6e2/TCGA-A2-A04P-01A-31D-A128-09_IlluminaGA-DNASeq_whole.bam	/3c565cf9-03ab-4113-a717-92fbf7af4260/TCGA-A2-A04P-10A-01D-A128-09_IlluminaGA-DNASeq_whole.bam
BRCA	TCGA-A2-A04Q	modelComp	tcgaComp	TCGA-A2-A04Q-01A-21W-A050-09	TCGA-A2-A04Q-01A-21W-A050-09_IlluminaGA-DNASeq_exome.bam	TCGA-A2-A04Q-10A-01W-A055-09	TCGA-A2-A04Q-10A-01W-A055-09_IlluminaGA-DNASeq_exome.bam	TCGA-A2-A04Q-01A-21R-A034-07	110218_UNC12-SN629_0061_A81DH9ABXX_6			/3ef6e639-06d8-44ea-8216-fa5ddbf9c96e/c03fa22a7c8629afd7ba660ae443cddc.bam	/60a6b4f5-bc45-4197-bb0d-385db742308e/f316e3dff60e757701731d0c0cd94c3d.bam
BRCA	TCGA-A2-A04R	modelComp	tcgaComp	TCGA-A2-A04R-01A-41D-A117-09	TCGA-A2-A04R-01A-41D-A117-09_IlluminaGA-DNASeq_exome_1.bam	TCGA-A2-A04R-10B-01D-A10G-09	TCGA-A2-A04R-10B-01D-A10G-09_IlluminaGA-DNASeq_exome_HOLD_QC_PENDING.bam	TCGA-A2-A04R-01A-41R-A109-07	110824_UNC13-SN749_0101_BB0AHBABXX_5			NA	NA
BRCA	TCGA-A2-A04U~1	modelComp	tcgaComp	TCGA-A2-A04U-01A-11D-A10Y-09	TCGA-A2-A04U-01A-11D-A10Y-09_IlluminaGA-DNASeq_exome_1.bam	TCGA-A2-A04U-10A-01D-A110-09	TCGA-A2-A04U-10A-01D-A110-09_IlluminaGA-DNASeq_exome.bam	TCGA-A2-A04U-01A-11R-A115-07	110510_UNC15-SN850_0068_AB0BDUABXX_1			NA	NA
BRCA	TCGA-A2-A04V	modelComp	tcgaComp	TCGA-A2-A04V-01A-21W-A050-09	TCGA-A2-A04V-01A-21W-A050-09_IlluminaGA-DNASeq_exome.bam	TCGA-A2-A04V-10A-01W-A055-09	TCGA-A2-A04V-10A-01W-A055-09_IlluminaGA-DNASeq_exome.bam	TCGA-A2-A04V-01A-21R-A034-07	110218_UNC12-SN629_0061_A81DH9ABXX_8			NA	NA
BRCA	TCGA-A2-A04W	modelComp	tcgaComp	TCGA-A2-A04W-01A-31D-A10Y-09	TCGA-A2-A04W-01A-31D-A10Y-09_IlluminaGA-DNASeq_exome.bam	TCGA-A2-A04W-10A-01D-A110-09	TCGA-A2-A04W-10A-01D-A110-09_IlluminaGA-DNASeq_exome.bam	TCGA-A2-A04W-01A-31R-A115-07	110510_UNC15-SN850_0068_AB0BDUABXX_2			NA	NA
BRCA	TCGA-A2-A04X	modelComp	tcgaComp	TCGA-A2-A04X-01A-21W-A050-09	TCGA-A2-A04X-01A-21W-A050-09_IlluminaGA-DNASeq_exome.bam	TCGA-A2-A04X-10A-01W-A055-09	TCGA-A2-A04X-10A-01W-A055-09_IlluminaGA-DNASeq_exome.bam	TCGA-A2-A04X-01A-21R-A034-07	110225_UNC12-SN629_0064_BB041HABXX_1			/dc310a34-1cc4-41bd-8279-3e1997f7864b/8acca8432df87fc66fbf834556f68a20.bam	/dd5ea83d-2654-41cd-bc4e-675bb7e668a0/584d3eda47ec27e5fcabcd9551aaad55.bam
BRCA	TCGA-A2-A04Y	modelComp	tcgaComp	TCGA-A2-A04Y-01A-21W-A050-09	TCGA-A2-A04Y-01A-21W-A050-09_IlluminaGA-DNASeq_exome.bam	TCGA-A2-A04Y-10A-01W-A055-09	TCGA-A2-A04Y-10A-01W-A055-09_IlluminaGA-DNASeq_exome.bam	TCGA-A2-A04Y-01A-21R-A034-07	110225_UNC12-SN629_0064_BB041HABXX_2			NA	NA
BRCA	TCGA-A2-A0CL	modelComp	tcgaComp	TCGA-A2-A0CL-01A-11D-A10Y-09	TCGA-A2-A0CL-01A-11D-A10Y-09_IlluminaGA-DNASeq_exome.bam	TCGA-A2-A0CL-10A-01D-A110-09	TCGA-A2-A0CL-10A-01D-A110-09_IlluminaGA-DNASeq_exome.bam	TCGA-A2-A0CL-01A-11R-A115-07	110606_UNC12-SN629_0090_AD0CTGABXX_7			NA	NA
BRCA	TCGA-A2-A0CM	modelComp	tcgaComp	TCGA-A2-A0CM-01A-31W-A050-09	TCGA-A2-A0CM-01A-31W-A050-09_IlluminaGA-DNASeq_exome_1.bam	TCGA-A2-A0CM-10A-01W-A055-09	TCGA-A2-A0CM-10A-01W-A055-09_IlluminaGA-DNASeq_exome.bam	TCGA-A2-A0CM-01A-31R-A034-07	110225_UNC12-SN629_0064_BB041HABXX_3			/f0321110-d65e-43e0-8fd2-3c696b99da2e/cf3a026c76b42c90171b25f03c7b18ad.bam	/24ef2a9e-e4e5-489c-86ab-d0ede0cc72a3/afadeaa36fa98e1d8bb84a2932ffc28f.bam
BRCA	TCGA-A2-A0CP~1	modelComp	tcgaComp	TCGA-A2-A0CP-01A-11W-A050-09	TCGA-A2-A0CP-01A-11W-A050-09_IlluminaGA-DNASeq_exome.bam	TCGA-A2-A0CP-10A-01W-A055-09	TCGA-A2-A0CP-10A-01W-A055-09_IlluminaGA-DNASeq_exome.bam	TCGA-A2-A0CP-01A-11R-A034-07	110725_UNC9-SN296_0208_AC0477ABXX_4			NA	NA
BRCA	TCGA-A2-A0CQ	modelComp	tcgaComp	TCGA-A2-A0CQ-01A-21W-A050-09	TCGA-A2-A0CQ-01A-21W-A050-09_IlluminaGA-DNASeq_exome_1.bam	TCGA-A2-A0CQ-10A-01W-A055-09	TCGA-A2-A0CQ-10A-01W-A055-09_IlluminaGA-DNASeq_exome.bam	TCGA-A2-A0CQ-01A-21R-A034-07	110225_UNC12-SN629_0064_BB041HABXX_5			NA	NA
BRCA	TCGA-A2-A0CS	modelComp	tcgaComp	TCGA-A2-A0CS-01A-11D-A10Y-09	TCGA-A2-A0CS-01A-11D-A10Y-09_IlluminaGA-DNASeq_exome_1.bam	TCGA-A2-A0CS-10A-01D-A110-09	TCGA-A2-A0CS-10A-01D-A110-09_IlluminaGA-DNASeq_exome.bam	TCGA-A2-A0CS-01A-11R-A115-07	110510_UNC15-SN850_0068_AB0BDUABXX_3			NA	NA
BRCA	TCGA-A2-A0CT	modelComp	tcgaComp	TCGA-A2-A0CT-01A-31W-A071-09	TCGA-A2-A0CT-01A-31W-A071-09_HOLD_QC_PENDING_IlluminaGA-DNASeq_exome.bam	TCGA-A2-A0CT-10A-01W-A071-09	TCGA-A2-A0CT-10A-01W-A071-09_HOLD_QC_PENDING_IlluminaGA-DNASeq_exome.bam	TCGA-A2-A0CT-01A-31R-A056-07	110318_SN749_0046_AB039FABXX_2			NA	NA
BRCA	TCGA-A2-A0CU	modelComp	tcgaComp	TCGA-A2-A0CU-01A-12W-A050-09	TCGA-A2-A0CU-01A-12W-A050-09_IlluminaGA-DNASeq_exome.bam	TCGA-A2-A0CU-10A-01W-A055-09	TCGA-A2-A0CU-10A-01W-A055-09_IlluminaGA-DNASeq_exome.bam	TCGA-A2-A0CU-01A-12R-A034-07	110225_UNC12-SN629_0064_BB041HABXX_6			NA	NA
BRCA	TCGA-A2-A0CV	modelComp	tcgaComp	TCGA-A2-A0CV-01A-31D-A10Y-09	TCGA-A2-A0CV-01A-31D-A10Y-09_IlluminaGA-DNASeq_exome_2.bam	TCGA-A2-A0CV-10A-01D-A110-09	TCGA-A2-A0CV-10A-01D-A110-09_IlluminaGA-DNASeq_exome_2.bam	TCGA-A2-A0CV-01A-31R-A115-07	110607_UNC14-SN744_0125_BD0CRWABXX_1			NA	NA
BRCA	TCGA-A2-A0CW	modelComp	tcgaComp	TCGA-A2-A0CW-01A-21D-A10Y-09	TCGA-A2-A0CW-01A-21D-A10Y-09_IlluminaGA-DNASeq_exome_2.bam	TCGA-A2-A0CW-10A-01D-A110-09	TCGA-A2-A0CW-10A-01D-A110-09_IlluminaGA-DNASeq_exome_2.bam	TCGA-A2-A0CW-01A-21R-A115-07	110607_UNC14-SN744_0125_BD0CRWABXX_2			NA	NA
BRCA	TCGA-A2-A0CX~1	modelComp	tcgaComp	TCGA-A2-A0CX-01A-21W-A019-09	TCGA-A2-A0CX-01A-21W-A019-09_IlluminaGA-DNASeq_exome.bam	TCGA-A2-A0CX-10A-01W-A021-09	TCGA-A2-A0CX-10A-01W-A021-09_IlluminaGA-DNASeq_exome.bam	TCGA-A2-A0CX-01A-21R-A00Z-07	110824_UNC13-SN749_0098_AC03YVABXX_1			NA	NA
BRCA	TCGA-A2-A0D0~2	modelComp	tcgaComp	TCGA-A2-A0D0-01A-11W-A019-09	TCGA-A2-A0D0-01A-11W-A019-09_IlluminaGA-DNASeq_exome.bam	TCGA-A2-A0D0-10A-01W-A021-09	TCGA-A2-A0D0-10A-01W-A021-09_IlluminaGA-DNASeq_exome_2.bam	TCGA-A2-A0D0-01A-11R-A00Z-07	110824_UNC13-SN749_0098_AC03YVABXX_2			/fa7f0b9f-2d7f-476e-a876-30474d87e46a/TCGA-A2-A0D0-01A-11D-A128-09_IlluminaGA-DNASeq_whole.bam	/b981b3f4-b454-47c5-9660-ac6ca9cdf105/TCGA-A2-A0D0-10A-01D-A128-09_IlluminaGA-DNASeq_whole.bam
BRCA	TCGA-A2-A0D1	modelComp	tcgaComp	TCGA-A2-A0D1-01A-11W-A050-09	TCGA-A2-A0D1-01A-11W-A050-09_IlluminaGA-DNASeq_exome_1.bam	TCGA-A2-A0D1-10A-01W-A055-09	TCGA-A2-A0D1-10A-01W-A055-09_IlluminaGA-DNASeq_exome.bam	TCGA-A2-A0D1-01A-11R-A034-07	110309_UNC12-SN629_0068_BB05LPABXX_3			/efb02c7f-55b1-42de-9b20-b1f6df91cf0b/2c5b37c2fff4a62ce10d93452de3771f.bam	/22199b3d-c92b-4d22-a17c-665a358923c2/0e568ec10e5985f96895830ea05ab7ea.bam
BRCA	TCGA-A2-A0D2	modelComp	tcgaComp	TCGA-A2-A0D2-01A-21W-A050-09	TCGA-A2-A0D2-01A-21W-A050-09_IlluminaGA-DNASeq_exome.bam	TCGA-A2-A0D2-10A-01W-A055-09	TCGA-A2-A0D2-10A-01W-A055-09_IlluminaGA-DNASeq_exome.bam	TCGA-A2-A0D2-01A-21R-A034-07	110309_UNC12-SN629_0068_BB05LPABXX_4			/31f2a349-cef3-4b8f-a230-623042459c9d/TCGA-A2-A0D2-01A-21D-A128-09_IlluminaGA-DNASeq_whole.bam	/241b193b-6b61-4f45-afdf-f724aa788d46/TCGA-A2-A0D2-10A-01D-A128-09_IlluminaGA-DNASeq_whole.bam
BRCA	TCGA-A2-A0D3	modelComp	tcgaComp	TCGA-A2-A0D3-01A-11D-A10Y-09	TCGA-A2-A0D3-01A-11D-A10Y-09_IlluminaGA-DNASeq_exome_2.bam	TCGA-A2-A0D3-10A-01D-A110-09	TCGA-A2-A0D3-10A-01D-A110-09_IlluminaGA-DNASeq_exome.bam	TCGA-A2-A0D3-01A-11R-A115-07	110620_UNC11-SN627_0109_AD0CNFABXX_2			NA	NA
BRCA	TCGA-A2-A0D4	modelComp	tcgaComp	TCGA-A2-A0D4-01A-11W-A019-09	TCGA-A2-A0D4-01A-11W-A019-09_IlluminaGA-DNASeq_exome.bam	TCGA-A2-A0D4-10A-01W-A021-09	TCGA-A2-A0D4-10A-01W-A021-09_IlluminaGA-DNASeq_exome.bam	TCGA-A2-A0D4-01A-11R-A00Z-07	111011_UNC12-SN629_0149_AB062VABXX_2			NA	NA
BRCA	TCGA-A2-A0EM	modelComp	tcgaComp	TCGA-A2-A0EM-01A-11W-A050-09	TCGA-A2-A0EM-01A-11W-A050-09_IlluminaGA-DNASeq_exome.bam	TCGA-A2-A0EM-10A-01W-A055-09	TCGA-A2-A0EM-10A-01W-A055-09_IlluminaGA-DNASeq_exome.bam	TCGA-A2-A0EM-01A-11R-A034-07	110309_UNC12-SN629_0068_BB05LPABXX_5			NA	NA
BRCA	TCGA-A2-A0EN	modelComp	tcgaComp	TCGA-A2-A0EN-01A-13D-A099-09	TCGA-A2-A0EN-01A-13D-A099-09_IlluminaGA-DNASeq_exome.bam	TCGA-A2-A0EN-10A-01D-A099-09	TCGA-A2-A0EN-10A-01D-A099-09_IlluminaGA-DNASeq_exome.bam	TCGA-A2-A0EN-01A-13R-A084-07	110406_UNC13-SN749_0049_AC008AABXX_3			NA	NA
BRCA	TCGA-A2-A0EO	modelComp	tcgaComp	TCGA-A2-A0EO-01A-11W-A050-09	TCGA-A2-A0EO-01A-11W-A050-09_IlluminaGA-DNASeq_exome.bam	TCGA-A2-A0EO-10A-01W-A055-09	TCGA-A2-A0EO-10A-01W-A055-09_IlluminaGA-DNASeq_exome.bam	TCGA-A2-A0EO-01A-11R-A034-07	110309_UNC12-SN629_0068_BB05LPABXX_6			NA	NA
BRCA	TCGA-A2-A0EQ	modelComp	tcgaComp	TCGA-A2-A0EQ-01A-11W-A050-09	TCGA-A2-A0EQ-01A-11W-A050-09_IlluminaGA-DNASeq_exome.bam	TCGA-A2-A0EQ-10A-01W-A055-09	TCGA-A2-A0EQ-10A-01W-A055-09_IlluminaGA-DNASeq_exome.bam	TCGA-A2-A0EQ-01A-11R-A034-07	110309_UNC12-SN629_0068_BB05LPABXX_7			NA	NA
BRCA	TCGA-A2-A0ER	modelComp	tcgaComp	TCGA-A2-A0ER-01A-21W-A050-09	TCGA-A2-A0ER-01A-21W-A050-09_IlluminaGA-DNASeq_exome.bam	TCGA-A2-A0ER-10A-01W-A055-09	TCGA-A2-A0ER-10A-01W-A055-09_IlluminaGA-DNASeq_exome.bam	TCGA-A2-A0ER-01A-21R-A034-07	110309_UNC12-SN629_0068_BB05LPABXX_8			NA	NA
BRCA	TCGA-A2-A0ES	modelComp	tcgaComp	TCGA-A2-A0ES-01A-11D-A10Y-09	TCGA-A2-A0ES-01A-11D-A10Y-09_IlluminaGA-DNASeq_exome.bam	TCGA-A2-A0ES-10A-01D-A110-09	TCGA-A2-A0ES-10A-01D-A110-09_IlluminaGA-DNASeq_exome.bam	TCGA-A2-A0ES-01A-11R-A115-07	110620_UNC11-SN627_0109_AD0CNFABXX_3			NA	NA
BRCA	TCGA-A2-A0ET	modelComp	tcgaComp	TCGA-A2-A0ET-01A-31D-A045-09	TCGA-A2-A0ET-01A-31D-A045-09_IlluminaGA-DNASeq_exome.bam	TCGA-A2-A0ET-10A-01W-A055-09	TCGA-A2-A0ET-10A-01W-A055-09_IlluminaGA-DNASeq_exome.bam	TCGA-A2-A0ET-01A-31R-A034-07	110427_UNC15-SN850_0064_AB066WABXX_1			NA	NA
BRCA	TCGA-A2-A0EU	modelComp	tcgaComp	TCGA-A2-A0EU-01A-22W-A071-09	TCGA-A2-A0EU-01A-22W-A071-09_HOLD_QC_PENDING_IlluminaGA-DNASeq_exome.bam	TCGA-A2-A0EU-10A-01W-A071-09	TCGA-A2-A0EU-10A-01W-A071-09_HOLD_QC_PENDING_IlluminaGA-DNASeq_exome.bam	TCGA-A2-A0EU-01A-22R-A056-07	110318_SN749_0046_AB039FABXX_3			NA	NA
BRCA	TCGA-A2-A0EV	modelComp	tcgaComp	TCGA-A2-A0EV-01A-11W-A050-09	TCGA-A2-A0EV-01A-11W-A050-09_IlluminaGA-DNASeq_exome.bam	TCGA-A2-A0EV-10A-01W-A055-09	TCGA-A2-A0EV-10A-01W-A055-09_IlluminaGA-DNASeq_exome.bam	TCGA-A2-A0EV-01A-11R-A034-07	110427_UNC15-SN850_0064_AB066WABXX_2			NA	NA
BRCA	TCGA-A2-A0EW	modelComp	tcgaComp	TCGA-A2-A0EW-01A-21D-A10Y-09	3aa62f5565c65f6162d5d88ef095156d.bam	TCGA-A2-A0EW-10A-01D-A110-09	TCGA-A2-A0EW-10A-01D-A110-09_IlluminaGA-DNASeq_exome_2.bam	TCGA-A2-A0EW-01A-21R-A115-07	110620_UNC11-SN627_0109_AD0CNFABXX_4			NA	NA
BRCA	TCGA-A2-A0EX	modelComp	tcgaComp	TCGA-A2-A0EX-01A-21W-A050-09	TCGA-A2-A0EX-01A-21W-A050-09_IlluminaGA-DNASeq_exome.bam	TCGA-A2-A0EX-10A-01W-A055-09	TCGA-A2-A0EX-10A-01W-A055-09_IlluminaGA-DNASeq_exome.bam	TCGA-A2-A0EX-01A-21R-A034-07	110427_UNC15-SN850_0064_AB066WABXX_3			NA	NA
BRCA	TCGA-A2-A0EY	modelComp	tcgaComp	TCGA-A2-A0EY-01A-11W-A050-09	TCGA-A2-A0EY-01A-11W-A050-09_IlluminaGA-DNASeq_exome_1.bam	TCGA-A2-A0EY-10A-01W-A055-09	TCGA-A2-A0EY-10A-01W-A055-09_IlluminaGA-DNASeq_exome.bam	TCGA-A2-A0EY-01A-11R-A034-07	110427_UNC15-SN850_0064_AB066WABXX_4			/35b97fc7-79ee-43ab-939f-c83e5a87d68e/1d2f2091a246a644d3f997d0edfd860a.bam	/3c879c6c-ea75-459f-8b88-44667106c64d/e43cb6521def509cf89cee162d20ca68.bam
BRCA	TCGA-A2-A0ST	modelComp	tcgaComp	TCGA-A2-A0ST-01A-12D-A099-09	TCGA-A2-A0ST-01A-12D-A099-09_IlluminaGA-DNASeq_exome.bam	TCGA-A2-A0ST-10A-01D-A099-09	TCGA-A2-A0ST-10A-01D-A099-09_IlluminaGA-DNASeq_exome.bam	TCGA-A2-A0ST-01A-12R-A084-07	110315_UNC9-SN296_0159_AC008BABXX_6			NA	NA
BRCA	TCGA-A2-A0SU	modelComp	tcgaComp	TCGA-A2-A0SU-01A-11D-A099-09	TCGA-A2-A0SU-01A-11D-A099-09_IlluminaGA-DNASeq_exome.bam	TCGA-A2-A0SU-10A-01D-A099-09	TCGA-A2-A0SU-10A-01D-A099-09_IlluminaGA-DNASeq_exome.bam	TCGA-A2-A0SU-01A-11R-A084-07	110315_UNC9-SN296_0159_AC008BABXX_7			NA	NA
BRCA	TCGA-A2-A0SV	modelComp	tcgaComp	TCGA-A2-A0SV-01A-11D-A099-09	TCGA-A2-A0SV-01A-11D-A099-09_IlluminaGA-DNASeq_exome.bam	TCGA-A2-A0SV-10A-01W-A097-09	TCGA-A2-A0SV-10A-01W-A097-09_IlluminaGA-DNASeq_exome.bam	TCGA-A2-A0SV-01A-11R-A084-07	110406_UNC13-SN749_0049_AC008AABXX_4			NA	NA
BRCA	TCGA-A2-A0SW	modelComp	tcgaComp	TCGA-A2-A0SW-01A-11D-A099-09	TCGA-A2-A0SW-01A-11D-A099-09_IlluminaGA-DNASeq_exome.bam	TCGA-A2-A0SW-10A-01W-A097-09	TCGA-A2-A0SW-10A-01W-A097-09_IlluminaGA-DNASeq_exome.bam	TCGA-A2-A0SW-01A-11R-A084-07	110406_UNC13-SN749_0049_AC008AABXX_5			NA	NA
BRCA	TCGA-A2-A0SX	modelComp	tcgaComp	TCGA-A2-A0SX-01A-12D-A099-09	TCGA-A2-A0SX-01A-12D-A099-09_IlluminaGA-DNASeq_exome.bam	TCGA-A2-A0SX-10A-01D-A099-09	TCGA-A2-A0SX-10A-01D-A099-09_IlluminaGA-DNASeq_exome.bam	TCGA-A2-A0SX-01A-12R-A084-07	110325_UNC13-SN749_0048_BB02DUABXX_7			NA	NA
BRCA	TCGA-A2-A0SY	modelComp	tcgaComp	TCGA-A2-A0SY-01A-31D-A099-09	TCGA-A2-A0SY-01A-31D-A099-09_IlluminaGA-DNASeq_exome.bam	TCGA-A2-A0SY-10A-01D-A099-09	TCGA-A2-A0SY-10A-01D-A099-09_IlluminaGA-DNASeq_exome.bam	TCGA-A2-A0SY-01A-31R-A084-07	110325_UNC13-SN749_0048_BB02DUABXX_8			NA	NA
BRCA	TCGA-A2-A0T0	modelComp	tcgaComp	TCGA-A2-A0T0-01A-22D-A099-09	TCGA-A2-A0T0-01A-22D-A099-09_IlluminaGA-DNASeq_exome.bam	TCGA-A2-A0T0-10A-01D-A099-09	TCGA-A2-A0T0-10A-01D-A099-09_IlluminaGA-DNASeq_exome.bam	TCGA-A2-A0T0-01A-22R-A084-07	110325_UNC13-SN749_0047_AB02CWABXX_3			NA	NA
BRCA	TCGA-A2-A0T1	modelComp	tcgaComp	TCGA-A2-A0T1-01A-21D-A099-09	TCGA-A2-A0T1-01A-21D-A099-09_IlluminaGA-DNASeq_exome_2.bam	TCGA-A2-A0T1-10A-01D-A099-09	TCGA-A2-A0T1-10A-01D-A099-09_IlluminaGA-DNASeq_exome.bam	TCGA-A2-A0T1-01A-21R-A084-07	110325_UNC13-SN749_0047_AB02CWABXX_4			NA	NA
BRCA	TCGA-A2-A0T2	modelComp	tcgaComp	TCGA-A2-A0T2-01A-11W-A097-09	TCGA-A2-A0T2-01A-11W-A097-09_IlluminaGA-DNASeq_exome_1.bam	TCGA-A2-A0T2-10A-01D-A099-09	TCGA-A2-A0T2-10A-01D-A099-09_IlluminaGA-DNASeq_exome.bam	TCGA-A2-A0T2-01A-11R-A084-07	110315_UNC9-SN296_0160_BB05L8ABXX_1			NA	NA
BRCA	TCGA-A2-A0T3	modelComp	tcgaComp	TCGA-A2-A0T3-01A-21D-A10Y-09	TCGA-A2-A0T3-01A-21D-A10Y-09_IlluminaGA-DNASeq_exome_2.bam	TCGA-A2-A0T3-10A-01D-A110-09	TCGA-A2-A0T3-10A-01D-A110-09_IlluminaGA-DNASeq_exome.bam	TCGA-A2-A0T3-01A-21R-A115-07	110620_UNC11-SN627_0109_AD0CNFABXX_5			NA	NA
BRCA	TCGA-A2-A0T4	modelComp	tcgaComp	TCGA-A2-A0T4-01A-31D-A099-09	TCGA-A2-A0T4-01A-31D-A099-09_IlluminaGA-DNASeq_exome.bam	TCGA-A2-A0T4-10A-01D-A099-09	TCGA-A2-A0T4-10A-01D-A099-09_IlluminaGA-DNASeq_exome.bam	TCGA-A2-A0T4-01A-31R-A084-07	110315_UNC9-SN296_0160_BB05L8ABXX_2			NA	NA
BRCA	TCGA-A2-A0T6	modelComp	tcgaComp	TCGA-A2-A0T6-01A-11D-A099-09	TCGA-A2-A0T6-01A-11D-A099-09_IlluminaGA-DNASeq_exome.bam	TCGA-A2-A0T6-10A-01D-A099-09	TCGA-A2-A0T6-10A-01D-A099-09_IlluminaGA-DNASeq_exome.bam	TCGA-A2-A0T6-01A-11R-A084-07	110406_UNC13-SN749_0049_AC008AABXX_7			NA	NA
BRCA	TCGA-A2-A0T7	modelComp	tcgaComp	TCGA-A2-A0T7-01A-21D-A099-09	TCGA-A2-A0T7-01A-21D-A099-09_IlluminaGA-DNASeq_exome.bam	TCGA-A2-A0T7-10A-01D-A099-09	TCGA-A2-A0T7-10A-01D-A099-09_IlluminaGA-DNASeq_exome.bam	TCGA-A2-A0T7-01A-21R-A084-07	110426_UNC12-SN629_0077_AB08WNABXX_1			NA	NA
BRCA	TCGA-A2-A0YC	modelComp	tcgaComp	TCGA-A2-A0YC-01A-11D-A117-09	TCGA-A2-A0YC-01A-11D-A117-09_IlluminaGA-DNASeq_exome_1.bam	TCGA-A2-A0YC-10A-01D-A10G-09	TCGA-A2-A0YC-10A-01D-A10G-09_IlluminaGA-DNASeq_exome_HOLD_QC_PENDING.bam	TCGA-A2-A0YC-01A-11R-A109-07	110510_UNC15-SN850_0069_barcode015CABXX_1			NA	NA
BRCA	TCGA-A2-A0YD	modelComp	tcgaComp	TCGA-A2-A0YD-01A-11D-A10G-09	TCGA-A2-A0YD-01A-11D-A10G-09_IlluminaGA-DNASeq_exome_1.bam	TCGA-A2-A0YD-10A-01D-A10G-09	TCGA-A2-A0YD-10A-01D-A10G-09_IlluminaGA-DNASeq_exome.bam	TCGA-A2-A0YD-01A-11R-A109-07	110510_UNC15-SN850_0069_barcode015CABXX_2			NA	NA
BRCA	TCGA-A2-A0YF	modelComp	tcgaComp	TCGA-A2-A0YF-01A-21D-A10G-09	TCGA-A2-A0YF-01A-21D-A10G-09_IlluminaGA-DNASeq_exome_HOLD_QC_PENDING.bam	TCGA-A2-A0YF-10A-01D-A10G-09	TCGA-A2-A0YF-10A-01D-A10G-09_IlluminaGA-DNASeq_exome_HOLD_QC_PENDING.bam	TCGA-A2-A0YF-01A-21R-A109-07	110506_UNC9-SN296_0179_AB0BEFABXX_5			NA	NA
BRCA	TCGA-A2-A0YG	modelComp	tcgaComp	TCGA-A2-A0YG-01A-21D-A10G-09	TCGA-A2-A0YG-01A-21D-A10G-09_IlluminaGA-DNASeq_exome_HOLD_QC_PENDING.bam	TCGA-A2-A0YG-10A-01D-A10G-09	TCGA-A2-A0YG-10A-01D-A10G-09_IlluminaGA-DNASeq_exome_1.bam	TCGA-A2-A0YG-01A-21R-A109-07	110824_UNC13-SN749_0101_BB0AHBABXX_6			/9627201d-6cd4-41c9-8249-36f69a7005ed/a3d780740258da56025b3a939d1ea7d5.bam	/471f9500-1daa-45bd-8743-e8044f2a7f93/05ac8012bd475ab2ce3d45b2e0e5864b.bam
BRCA	TCGA-A2-A0YH	modelComp	tcgaComp	TCGA-A2-A0YH-01A-11D-A10G-09	TCGA-A2-A0YH-01A-11D-A10G-09_IlluminaGA-DNASeq_exome.bam	TCGA-A2-A0YH-10A-01D-A10G-09	TCGA-A2-A0YH-10A-01D-A10G-09_IlluminaGA-DNASeq_exome.bam	TCGA-A2-A0YH-01A-11R-A109-07	110824_UNC13-SN749_0101_BB0AHBABXX_7			NA	NA
BRCA	TCGA-A2-A0YI	modelComp	tcgaComp	TCGA-A2-A0YI-01A-31D-A10M-09	TCGA-A2-A0YI-01A-31D-A10M-09_IlluminaGA-DNASeq_exome_1.bam	TCGA-A2-A0YI-10A-01D-A10M-09	TCGA-A2-A0YI-10A-01D-A10M-09_IlluminaGA-DNASeq_exome_1.bam	TCGA-A2-A0YI-01A-31R-A10J-07	110511_UNC11-SN627_0084_AC02M9ABXX_1			NA	NA
BRCA	TCGA-A2-A0YJ	modelComp	tcgaComp	TCGA-A2-A0YJ-01A-11D-A10G-09	TCGA-A2-A0YJ-01A-11D-A10G-09_IlluminaGA-DNASeq_exome_HOLD_QC_PENDING.bam	TCGA-A2-A0YJ-10A-01D-A10G-09	TCGA-A2-A0YJ-10A-01D-A10G-09_IlluminaGA-DNASeq_exome.bam	TCGA-A2-A0YJ-01A-11R-A109-07	110824_UNC13-SN749_0101_BB0AHBABXX_8			NA	NA
BRCA	TCGA-A2-A0YK	modelComp	tcgaComp	TCGA-A2-A0YK-01A-22D-A117-09	TCGA-A2-A0YK-01A-22D-A117-09_IlluminaGA-DNASeq_exome_HOLD_QC_PENDING.bam	TCGA-A2-A0YK-10A-01D-A117-09	TCGA-A2-A0YK-10A-01D-A117-09_IlluminaGA-DNASeq_exome_HOLD_QC_PENDING.bam	TCGA-A2-A0YK-01A-22R-A109-07	110912_UNC13-SN749_0112_BD0DDTABXX_1			NA	NA
BRCA	TCGA-A2-A0YL	modelComp	tcgaComp	TCGA-A2-A0YL-01A-21D-A10G-09	TCGA-A2-A0YL-01A-21D-A10G-09_IlluminaGA-DNASeq_exome_HOLD_QC_PENDING.bam	TCGA-A2-A0YL-10A-01D-A10G-09	TCGA-A2-A0YL-10A-01D-A10G-09_IlluminaGA-DNASeq_exome_HOLD_QC_PENDING.bam	TCGA-A2-A0YL-01A-21R-A109-07	110510_UNC15-SN850_0069_barcode015CABXX_4			NA	NA
BRCA	TCGA-A2-A0YM	modelComp	tcgaComp	TCGA-A2-A0YM-01A-11D-A10G-09	TCGA-A2-A0YM-01A-11D-A10G-09_IlluminaGA-DNASeq_exome_HOLD_QC_PENDING.bam	TCGA-A2-A0YM-10A-01D-A10G-09	TCGA-A2-A0YM-10A-01D-A10G-09_IlluminaGA-DNASeq_exome_HOLD_QC_PENDING.bam	TCGA-A2-A0YM-01A-11R-A109-07	110510_UNC15-SN850_0069_barcode015CABXX_5			NA	NA
BRCA	TCGA-A2-A0YT	modelComp	tcgaComp	TCGA-A2-A0YT-01A-11D-A10G-09	TCGA-A2-A0YT-01A-11D-A10G-09_IlluminaGA-DNASeq_exome_HOLD_QC_PENDING.bam	TCGA-A2-A0YT-10A-01D-A10G-09	TCGA-A2-A0YT-10A-01D-A10G-09_IlluminaGA-DNASeq_exome_HOLD_QC_PENDING.bam	TCGA-A2-A0YT-01A-11R-A109-07	110506_UNC9-SN296_0179_AB0BEFABXX_6			NA	NA
BRCA	TCGA-A2-A1FV	modelComp	tcgaComp	TCGA-A2-A1FV-01A-11D-A13L-09	4d5907b73a2622840152c66ae4b47b09.bam	TCGA-A2-A1FV-10A-01D-A13O-09	92ac7c6dd6067cb87d8239c5ff4e8669.bam	TCGA-A2-A1FV-01A-11R-A13Q-07	110729_UNC15-SN850_0101_AD0DW6ABXX_1			NA	NA
BRCA	TCGA-A2-A1FW	modelComp	tcgaComp	TCGA-A2-A1FW-01A-11D-A13L-09	8005e4b56aa8ef56277fe830581996b3.bam	TCGA-A2-A1FW-10A-01D-A13O-09	a0994941910a502131617d12b94b4c74.bam	TCGA-A2-A1FW-01A-11R-A13Q-07	110729_UNC15-SN850_0101_AD0DW6ABXX_2			NA	NA
BRCA	TCGA-A2-A1FX	modelComp	tcgaComp	TCGA-A2-A1FX-01A-11D-A13L-09	f3220b392cfc78310ba9019abaf4564c.bam	TCGA-A2-A1FX-10A-01D-A13O-09	eb62ded585a5870e277142910f4873d7.bam	TCGA-A2-A1FX-01A-11R-A13Q-07	110901_UNC12-SN629_0126_AD0DG0ABXX_2			NA	NA
BRCA	TCGA-A2-A1FZ~2	modelComp	tcgaComp	TCGA-A2-A1FZ-01A-51D-A17G-09	6953af36650fdecb4d220e355e6b3955.bam	TCGA-A2-A1FZ-10A-01D-A14G-09	0f2c3d608550cecffd1b215674eb4e3b.bam	TCGA-A2-A1FZ-01A-51R-A14D-07	111014_UNC10-SN254_0289_AC00VNABXX_6			NA	NA
BRCA	TCGA-A2-A1G0	modelComp	tcgaComp	TCGA-A2-A1G0-01A-11D-A13L-09	9908429eb5f14b0eb833cf76458d7649.bam	TCGA-A2-A1G0-10A-01D-A13O-09	cc3cd2c517d6fc2fefbdb73e8898f97b.bam	TCGA-A2-A1G0-01A-11R-A13Q-07	110805_UNC11-SN627_0134_AC042TABXX_2			NA	NA
BRCA	TCGA-A2-A1G1	modelComp	tcgaComp	TCGA-A2-A1G1-01A-21D-A13L-09	e1ba22d8813e0ca9786cbdee48d07b93.bam	TCGA-A2-A1G1-10A-01D-A13O-09	52eb322cfa74f917722c18e6d874a7aa.bam	TCGA-A2-A1G1-01A-21R-A13Q-07	110729_UNC15-SN850_0101_AD0DW6ABXX_3			NA	NA
BRCA	TCGA-A2-A1G4	modelComp	tcgaComp	TCGA-A2-A1G4-01A-11D-A13L-09	a4860cd5d55700237e8ba8f2f5199ffb.bam	TCGA-A2-A1G4-10A-01W-A14R-09	a1f4c4f75b6587a07c11c6347bf247a6.bam	TCGA-A2-A1G4-01A-11R-A13Q-07	110729_UNC15-SN850_0102_BD0E5DABXX_1			NA	NA
BRCA	TCGA-A2-A259	modelComp	tcgaComp	TCGA-A2-A259-01A-11D-A16D-09	ee66e0a8ab327e6d0f893fa84f6c0b57.bam	TCGA-A2-A259-10A-01D-A16D-09	09366ccf12d97c442619020ee8b7c994.bam	TCGA-A2-A259-01A-11R-A16F-07	110930_UNC12-SN629_0146_BB01KPABXX_2_TAGCTT			NA	NA
BRCA	TCGA-A2-A25A	modelComp	tcgaComp	TCGA-A2-A25A-01A-12D-A16D-09	3b3fd518637430ae70371bc419d932c4.bam	TCGA-A2-A25A-10A-01D-A16D-09	b5c8216e2b157d598189f9d2547a8dcf.bam	TCGA-A2-A25A-01A-12R-A16F-07	110930_UNC12-SN629_0146_BB01KPABXX_3_TAGCTT			NA	NA
BRCA	TCGA-A2-A25B	modelComp	tcgaComp	TCGA-A2-A25B-01A-11D-A167-09	043219477832a79f683d987f9c0ff312.bam	TCGA-A2-A25B-10A-01D-A167-09	75458ecd4e627e30a66539dea1a530a9.bam	TCGA-A2-A25B-01A-11R-A169-07	110919_UNC12-SN629_0141_AB0104ABXX_1_CGATGT			NA	NA
BRCA	TCGA-A2-A25C	modelComp	tcgaComp	TCGA-A2-A25C-01A-11D-A167-09	e99c2a004634dc4557832b2c1267bba2.bam	TCGA-A2-A25C-10A-01D-A167-09	6f1063e277b38e4d52e1e1b59cb911ec.bam	TCGA-A2-A25C-01A-11R-A169-07	110919_UNC12-SN629_0141_AB0104ABXX_2_CGATGT			NA	NA
BRCA	TCGA-A2-A25D	modelComp	tcgaComp	TCGA-A2-A25D-01A-12D-A16D-09	0e66d92c70e71ca68bc7df03f140ac23.bam	TCGA-A2-A25D-10A-01D-A16D-09	b9dd46cc843cdfd40e8865b3c068b9e8.bam	TCGA-A2-A25D-01A-12R-A16F-07	110930_UNC12-SN629_0146_BB01KPABXX_4_TAGCTT			NA	NA
BRCA	TCGA-A2-A25E	modelComp	tcgaComp	TCGA-A2-A25E-01A-11D-A167-09	66113a1786abebd0384afd9e78e9fbd4.bam	TCGA-A2-A25E-10A-01D-A167-09	3cece334b34c6b8641997ff1973dc31c.bam	TCGA-A2-A25E-01A-11R-A169-07	110919_UNC12-SN629_0141_AB0104ABXX_3_CGATGT			NA	NA
BRCA	TCGA-A2-A25F	modelComp	tcgaComp	TCGA-A2-A25F-01A-11D-A167-09	9b512ec8ef9bdca59acb6d4f5608448c.bam	TCGA-A2-A25F-10A-01D-A167-09	83689f31739d8912be4d3b5e742c6813.bam	TCGA-A2-A25F-01A-11R-A169-07	110919_UNC12-SN629_0141_AB0104ABXX_4_CGATGT			NA	NA
BRCA	TCGA-A7-A0CD	modelComp	tcgaComp	TCGA-A7-A0CD-01A-11W-A019-09	TCGA-A7-A0CD-01A-11W-A019-09_IlluminaGA-DNASeq_exome.bam	TCGA-A7-A0CD-10A-01W-A021-09	TCGA-A7-A0CD-10A-01W-A021-09_IlluminaGA-DNASeq_exome.bam	TCGA-A7-A0CD-01A-11R-A00Z-07	110228_UNC10-SN254_0198_BB041RABXX_2			NA	NA
BRCA	TCGA-A7-A0CE~1		tcgaComp	TCGA-A7-A0CE-01A-11W-A019-09	TCGA-A7-A0CE-01A-11W-A019-09_IlluminaGA-DNASeq_exome.bam	TCGA-A7-A0CE-11A-21W-A100-09	TCGA-A7-A0CE-11A-21W-A100-09_IlluminaGA-DNASeq_exome.bam	TCGA-A7-A0CE-01A-11R-A00Z-07	110308_UNC9-SN296_0158_BB042UABXX_1			NA	NA
BRCA	TCGA-A7-A0CE~2	modelComp	tcgaComp	TCGA-A7-A0CE-01A-11W-A019-09	TCGA-A7-A0CE-01A-11W-A019-09_IlluminaGA-DNASeq_exome.bam	TCGA-A7-A0CE-10A-01W-A021-09	TCGA-A7-A0CE-10A-01W-A021-09_IlluminaGA-DNASeq_exome.bam	TCGA-A7-A0CE-01A-11R-A00Z-07	110308_UNC9-SN296_0158_BB042UABXX_1			/3b85b93f-b9f3-46da-8faa-63bae9903889/TCGA-A7-A0CE-01A-11D-A12L-09_IlluminaGA-DNASeq_whole_1.bam	/1861ba24-9870-49cc-aa21-0228250d45a5/3673e63534c107f41189cc7b216ed30b.bam
BRCA	TCGA-A7-A0CG~1	modelComp	tcgaComp	TCGA-A7-A0CG-01A-11W-A019-09	TCGA-A7-A0CG-01A-11W-A019-09_IlluminaGA-DNASeq_exome.bam	TCGA-A7-A0CG-10A-01W-A021-09	TCGA-A7-A0CG-10A-01W-A021-09_IlluminaGA-DNASeq_exome.bam	TCGA-A7-A0CG-01A-12R-A056-07	110824_UNC13-SN749_0098_AC03YVABXX_3			NA	NA
BRCA	TCGA-A7-A0CJ~1	modelComp	tcgaComp	TCGA-A7-A0CJ-01A-21W-A019-09	TCGA-A7-A0CJ-01A-21W-A019-09_IlluminaGA-DNASeq_exome.bam	TCGA-A7-A0CJ-10A-01W-A021-09	TCGA-A7-A0CJ-10A-01W-A021-09_IlluminaGA-DNASeq_exome.bam	TCGA-A7-A0CJ-01A-21R-A00Z-07	110824_UNC13-SN749_0098_AC03YVABXX_4			NA	NA
BRCA	TCGA-A7-A0D9~1		tcgaComp	TCGA-A7-A0D9-01A-31W-A071-09	TCGA-A7-A0D9-01A-31W-A071-09_HOLD_QC_PENDING_IlluminaGA-DNASeq_exome.bam	TCGA-A7-A0D9-11A-53W-A100-09	TCGA-A7-A0D9-11A-53W-A100-09_HOLD_QC_PENDING_IlluminaGA-DNASeq_exome.bam	TCGA-A7-A0D9-01A-31R-A056-07	110318_SN749_0046_AB039FABXX_4	TCGA-A7-A0D9-11A-53R-A089-07	110909_UNC9-SN296_0240_BD0DDBABXX_1	NA	NA
BRCA	TCGA-A7-A0D9~2	modelComp	tcgaComp	TCGA-A7-A0D9-01A-31W-A071-09	TCGA-A7-A0D9-01A-31W-A071-09_HOLD_QC_PENDING_IlluminaGA-DNASeq_exome.bam	TCGA-A7-A0D9-10A-01W-A071-09	TCGA-A7-A0D9-10A-01W-A071-09_HOLD_QC_PENDING_IlluminaGA-DNASeq_exome.bam	TCGA-A7-A0D9-01A-31R-A056-07	110318_SN749_0046_AB039FABXX_4	TCGA-A7-A0D9-11A-53R-A089-07	110909_UNC9-SN296_0240_BD0DDBABXX_1	NA	NA
BRCA	TCGA-A7-A0DA	modelComp	tcgaComp	TCGA-A7-A0DA-01A-31D-A10Y-09	eb50bdd740a1f76d42f61a12bc69388e.bam	TCGA-A7-A0DA-10A-01D-A110-09	TCGA-A7-A0DA-10A-01D-A110-09_IlluminaGA-DNASeq_exome_2.bam	TCGA-A7-A0DA-01A-31R-A115-07	110620_UNC11-SN627_0109_AD0CNFABXX_6			NA	NA
BRCA	TCGA-A7-A0DB~1	modelComp	tcgaComp	TCGA-A7-A0DB-01A-11W-A019-09	TCGA-A7-A0DB-01A-11W-A019-09_IlluminaGA-DNASeq_exome.bam	TCGA-A7-A0DB-10A-01W-A021-09	TCGA-A7-A0DB-10A-01W-A021-09_IlluminaGA-DNASeq_exome.bam	TCGA-A7-A0DB-01A-11R-A00Z-07	110228_UNC10-SN254_0198_BB041RABXX_3	TCGA-A7-A0DB-11A-33R-A089-07	110909_UNC9-SN296_0240_BD0DDBABXX_2	NA	NA
BRCA	TCGA-A7-A0DB~2		tcgaComp	TCGA-A7-A0DB-01A-11W-A019-09	TCGA-A7-A0DB-01A-11W-A019-09_IlluminaGA-DNASeq_exome.bam	TCGA-A7-A0DB-11A-33W-A100-09	TCGA-A7-A0DB-11A-33W-A100-09_IlluminaGA-DNASeq_exome.bam	TCGA-A7-A0DB-01A-11R-A00Z-07	110228_UNC10-SN254_0198_BB041RABXX_3	TCGA-A7-A0DB-11A-33R-A089-07	110909_UNC9-SN296_0240_BD0DDBABXX_2	NA	NA
BRCA	TCGA-A7-A13D	modelComp	tcgaComp	TCGA-A7-A13D-01A-13D-A12Q-09	TCGA-A7-A13D-01A-13D-A12Q-09_IlluminaGA-DNASeq_exome.bam	TCGA-A7-A13D-10A-02D-A12Q-09	TCGA-A7-A13D-10A-02D-A12Q-09_IlluminaGA-DNASeq_exome.bam	TCGA-A7-A13D-01A-13R-A12P-07	110706_UNC12-SN629_0106_AC043GABXX_1			NA	NA
BRCA	TCGA-A7-A13F~2	modelComp	tcgaComp	TCGA-A7-A13F-01A-11D-A12Q-09	TCGA-A7-A13F-01A-11D-A12Q-09_IlluminaGA-DNASeq_exome.bam	TCGA-A7-A13F-10A-01D-A12Q-09	TCGA-A7-A13F-10A-01D-A12Q-09_IlluminaGA-DNASeq_exome.bam	TCGA-A7-A13F-01A-11R-A12P-07	110706_UNC12-SN629_0106_AC043GABXX_3	TCGA-A7-A13F-11A-42R-A12P-07	110720_UNC14-SN744_0144_AC0404ABXX_2	NA	NA
BRCA	TCGA-A7-A13G~1	modelComp	tcgaComp	TCGA-A7-A13G-01A-11D-A13L-09	a0af09d170af3da9de5e440a1a76bad3.bam	TCGA-A7-A13G-11A-51D-A13O-09	0418cf5167e6c09b3ca653e4e6009965.bam	TCGA-A7-A13G-01A-11R-A13Q-07	110805_UNC11-SN627_0134_AC042TABXX_3	TCGA-A7-A13G-11A-51R-A13Q-07	110901_UNC12-SN629_0126_AD0DG0ABXX_3	NA	NA
BRCA	TCGA-A7-A26E	modelComp	tcgaComp	TCGA-A7-A26E-01A-11D-A167-09	94a3699136e7a7fda7759b1aee444ed9.bam	TCGA-A7-A26E-10A-01D-A167-09	b4f2481f6edcb49d4dfd15dc867cac5a.bam	TCGA-A7-A26E-01A-11R-A169-07	110919_UNC12-SN629_0141_AB0104ABXX_5_CGATGT			NA	NA
BRCA	TCGA-A7-A26F~1	modelComp	tcgaComp	TCGA-A7-A26F-01A-21D-A167-09	2766fea6e29828a76ef5559c8bfccd0a.bam	TCGA-A7-A26F-10A-01D-A167-09	980adeb9f62fb03cb87f979909cec952.bam	TCGA-A7-A26F-01A-21R-A169-07	110919_UNC12-SN629_0141_AB0104ABXX_6_CGATGT			NA	NA
BRCA	TCGA-A7-A26G	modelComp	tcgaComp	TCGA-A7-A26G-01A-21D-A167-09	3886522fcb4f50f10124f140ae535107.bam	TCGA-A7-A26G-10A-01D-A167-09	e59dcbdcafe075313b13f2c45c1b6df7.bam	TCGA-A7-A26G-01A-21R-A169-07	110919_UNC12-SN629_0141_AB0104ABXX_7_CGATGT			NA	NA
BRCA	TCGA-A7-A26H	modelComp	tcgaComp	TCGA-A7-A26H-01A-11D-A167-09	ebabde8e242215271f611bef3d5168d2.bam	TCGA-A7-A26H-10A-01D-A167-09	ec4c3e0b29d3e5b0d27acefbfee550d0.bam	TCGA-A7-A26H-01A-11R-A169-07	110919_UNC12-SN629_0141_AB0104ABXX_8_CGATGT			NA	NA
BRCA	TCGA-A7-A26I~2	modelComp	tcgaComp	TCGA-A7-A26I-01A-11D-A167-09	47543810fefbd30fef49268ff09b31ad.bam	TCGA-A7-A26I-10A-01D-A167-09	804976f2055289e3e42fa6e1549ca34a.bam	TCGA-A7-A26I-01A-11R-A169-07	110919_UNC12-SN629_0142_BB00V1ABXX_1_CGATGT			NA	NA
BRCA	TCGA-A7-A26J	modelComp	tcgaComp	TCGA-A7-A26J-01A-11D-A167-09	d61a96eefb8f455a0d002372bd367e52.bam	TCGA-A7-A26J-10A-01D-A167-09	f91a56f60c16ca685d5687266c4f8ac9.bam	TCGA-A7-A26J-01A-11R-A169-07	110919_UNC12-SN629_0142_BB00V1ABXX_2_CGATGT			NA	NA
BRCA	TCGA-A8-A06O	modelComp	tcgaComp	TCGA-A8-A06O-01A-11W-A019-09	TCGA-A8-A06O-01A-11W-A019-09_IlluminaGA-DNASeq_exome.bam	TCGA-A8-A06O-10A-01W-A021-09	TCGA-A8-A06O-10A-01W-A021-09_IlluminaGA-DNASeq_exome.bam	TCGA-A8-A06O-01A-11R-A00Z-07	110228_UNC10-SN254_0198_BB041RABXX_4			NA	NA
BRCA	TCGA-A8-A06P	modelComp	tcgaComp	TCGA-A8-A06P-01A-11W-A019-09	TCGA-A8-A06P-01A-11W-A019-09_IlluminaGA-DNASeq_exome.bam	TCGA-A8-A06P-10A-01W-A021-09	TCGA-A8-A06P-10A-01W-A021-09_IlluminaGA-DNASeq_exome.bam	TCGA-A8-A06P-01A-11R-A00Z-07	110308_UNC9-SN296_0158_BB042UABXX_3			NA	NA
BRCA	TCGA-A8-A06Q	modelComp	tcgaComp	TCGA-A8-A06Q-01A-11W-A050-09	TCGA-A8-A06Q-01A-11W-A050-09_IlluminaGA-DNASeq_exome_1.bam	TCGA-A8-A06Q-10A-01W-A055-09	TCGA-A8-A06Q-10A-01W-A055-09_IlluminaGA-DNASeq_exome.bam	TCGA-A8-A06Q-01A-11R-A034-07	110225_UNC12-SN629_0064_BB041HABXX_7			NA	NA
BRCA	TCGA-A8-A06T	modelComp	tcgaComp	TCGA-A8-A06T-01A-11W-A019-09	TCGA-A8-A06T-01A-11W-A019-09_IlluminaGA-DNASeq_exome.bam	TCGA-A8-A06T-10A-01W-A021-09	TCGA-A8-A06T-10A-01W-A021-09_IlluminaGA-DNASeq_exome.bam	TCGA-A8-A06T-01A-11R-A00Z-07	110222_SN627_0062_A81FPKABXX_2			NA	NA
BRCA	TCGA-A8-A06X	modelComp	tcgaComp	TCGA-A8-A06X-01A-21W-A019-09	TCGA-A8-A06X-01A-21W-A019-09_IlluminaGA-DNASeq_exome.bam	TCGA-A8-A06X-10A-01W-A021-09	TCGA-A8-A06X-10A-01W-A021-09_IlluminaGA-DNASeq_exome.bam	TCGA-A8-A06X-01A-21R-A00Z-07	110225_UNC12-SN629_0063_AB041JABXX_3			NA	NA
BRCA	TCGA-A8-A06Y	modelComp	tcgaComp	TCGA-A8-A06Y-01A-21W-A019-09	TCGA-A8-A06Y-01A-21W-A019-09_IlluminaGA-DNASeq_exome.bam	TCGA-A8-A06Y-10A-01W-A021-09	TCGA-A8-A06Y-10A-01W-A021-09_IlluminaGA-DNASeq_exome.bam	TCGA-A8-A06Y-01A-21R-A00Z-07	110304_UNC12-SN629_0065_AB05PGABXX_7			NA	NA
BRCA	TCGA-A8-A06Z	modelComp	tcgaComp	TCGA-A8-A06Z-01A-11W-A019-09	TCGA-A8-A06Z-01A-11W-A019-09_IlluminaGA-DNASeq_exome.bam	TCGA-A8-A06Z-10A-01W-A021-09	TCGA-A8-A06Z-10A-01W-A021-09_IlluminaGA-DNASeq_exome.bam	TCGA-A8-A06Z-01A-11R-A00Z-07	111011_UNC12-SN629_0149_AB062VABXX_4			NA	NA
BRCA	TCGA-A8-A075	modelComp	tcgaComp	TCGA-A8-A075-01A-11D-A099-09	TCGA-A8-A075-01A-11D-A099-09_IlluminaGA-DNASeq_exome.bam	TCGA-A8-A075-10B-01D-A099-09	TCGA-A8-A075-10B-01D-A099-09_IlluminaGA-DNASeq_exome.bam	TCGA-A8-A075-01A-11R-A084-07	110325_UNC13-SN749_0047_AB02CWABXX_5			/8244953d-ebe8-4a88-a547-00185b4cb18a/0d9ef8b814476b334be08fe7ee6ea88c.bam	/22a130c7-fa78-4777-acde-baa79c8dcbe7/01aa8d222c93eac50081544889046aeb.bam
BRCA	TCGA-A8-A076	modelComp	tcgaComp	TCGA-A8-A076-01A-21W-A019-09	TCGA-A8-A076-01A-21W-A019-09_IlluminaGA-DNASeq_exome.bam	TCGA-A8-A076-10A-01W-A021-09	TCGA-A8-A076-10A-01W-A021-09_IlluminaGA-DNASeq_exome.bam	TCGA-A8-A076-01A-21R-A00Z-07	110228_UNC10-SN254_0198_BB041RABXX_5			NA	NA
BRCA	TCGA-A8-A079	modelComp	tcgaComp	TCGA-A8-A079-01A-21W-A019-09	TCGA-A8-A079-01A-21W-A019-09_IlluminaGA-DNASeq_exome.bam	TCGA-A8-A079-10A-01W-A021-09	TCGA-A8-A079-10A-01W-A021-09_IlluminaGA-DNASeq_exome.bam	TCGA-A8-A079-01A-21R-A00Z-07	110308_UNC9-SN296_0158_BB042UABXX_4			NA	NA
BRCA	TCGA-A8-A07B	modelComp	tcgaComp	TCGA-A8-A07B-01A-11W-A019-09	TCGA-A8-A07B-01A-11W-A019-09_IlluminaGA-DNASeq_exome.bam	TCGA-A8-A07B-10A-01W-A021-09	TCGA-A8-A07B-10A-01W-A021-09_IlluminaGA-DNASeq_exome.bam	TCGA-A8-A07B-01A-11R-A00Z-07	110209_SN627_0058_B81DH0ABXX_3			/76966014-9acd-4643-9d5a-b55836f5b4e9/67e9266c5c766d2aa96eaeb76ec9d0b0.bam	/6e729e43-e906-4767-812d-b31d537664f9/9646c21c9ef08fca9f08151b0ff38ee5.bam
BRCA	TCGA-A8-A07F	modelComp	tcgaComp	TCGA-A8-A07F-01A-11W-A019-09	TCGA-A8-A07F-01A-11W-A019-09_IlluminaGA-DNASeq_exome.bam	TCGA-A8-A07F-10A-01W-A021-09	TCGA-A8-A07F-10A-01W-A021-09_IlluminaGA-DNASeq_exome.bam	TCGA-A8-A07F-01A-11R-A00Z-07	110222_SN627_0062_A81FPKABXX_3			NA	NA
BRCA	TCGA-A8-A07G	modelComp	tcgaComp	TCGA-A8-A07G-01A-11W-A050-09	TCGA-A8-A07G-01A-11W-A050-09_IlluminaGA-DNASeq_exome.bam	TCGA-A8-A07G-10A-01W-A055-09	TCGA-A8-A07G-10A-01W-A055-09_IlluminaGA-DNASeq_exome.bam	TCGA-A8-A07G-01A-11R-A034-07	110302_UNC11-SN627_0066_AB047KABXX_2			NA	NA
BRCA	TCGA-A8-A07I	modelComp	tcgaComp	TCGA-A8-A07I-01A-11W-A019-09	TCGA-A8-A07I-01A-11W-A019-09_IlluminaGA-DNASeq_exome.bam	TCGA-A8-A07I-10A-01W-A021-09	TCGA-A8-A07I-10A-01W-A021-09_IlluminaGA-DNASeq_exome.bam	TCGA-A8-A07I-01A-11R-A00Z-07	110222_SN627_0063_B81FPVABXX_7			/bcaded8b-e416-42be-978f-b2eae85194fc/08f5ca11eae517c5ad7ce14a801eaf99.bam	/2980bd39-5e30-4e15-8ed1-b5e0b0d680db/4c50874f118c0e39c13326271773b809.bam
BRCA	TCGA-A8-A07J	modelComp	tcgaComp	TCGA-A8-A07J-01A-11W-A019-09	TCGA-A8-A07J-01A-11W-A019-09_IlluminaGA-DNASeq_exome.bam	TCGA-A8-A07J-10A-01W-A021-09	TCGA-A8-A07J-10A-01W-A021-09_IlluminaGA-DNASeq_exome.bam	TCGA-A8-A07J-01A-11R-A00Z-07	110225_UNC12-SN629_0063_AB041JABXX_4			NA	NA
BRCA	TCGA-A8-A07L	modelComp	tcgaComp	TCGA-A8-A07L-01A-11W-A019-09	TCGA-A8-A07L-01A-11W-A019-09_IlluminaGA-DNASeq_exome.bam	TCGA-A8-A07L-10A-01W-A021-09	TCGA-A8-A07L-10A-01W-A021-09_IlluminaGA-DNASeq_exome.bam	TCGA-A8-A07L-01A-11R-A00Z-07	110304_UNC12-SN629_0065_AB05PGABXX_8			NA	NA
BRCA	TCGA-A8-A07O	modelComp	tcgaComp	TCGA-A8-A07O-01A-11W-A019-09	TCGA-A8-A07O-01A-11W-A019-09_IlluminaGA-DNASeq_exome.bam	TCGA-A8-A07O-10A-01W-A021-09	TCGA-A8-A07O-10A-01W-A021-09_IlluminaGA-DNASeq_exome.bam	TCGA-A8-A07O-01A-11R-A00Z-07	111011_UNC12-SN629_0149_AB062VABXX_5			NA	NA
BRCA	TCGA-A8-A07P	modelComp	tcgaComp	TCGA-A8-A07P-01A-11W-A019-09	TCGA-A8-A07P-01A-11W-A019-09_IlluminaGA-DNASeq_exome.bam	TCGA-A8-A07P-10A-01W-A021-09	TCGA-A8-A07P-10A-01W-A021-09_IlluminaGA-DNASeq_exome.bam	TCGA-A8-A07P-01A-11R-A00Z-07	110228_UNC10-SN254_0198_BB041RABXX_6			NA	NA
BRCA	TCGA-A8-A07R~2	modelComp	tcgaComp	TCGA-A8-A07R-01A-21W-A050-09	b0ee3e89d866424f14b22280d679fd3b.bam	TCGA-A8-A07R-10B-01D-A047-09	6a7330e904772a6a1d2812b235ef5cf7.bam	TCGA-A8-A07R-01A-21R-A034-07	110302_UNC11-SN627_0066_AB047KABXX_3			NA	NA
BRCA	TCGA-A8-A07U	modelComp	tcgaComp	TCGA-A8-A07U-01A-11W-A050-09	TCGA-A8-A07U-01A-11W-A050-09_IlluminaGA-DNASeq_exome.bam	TCGA-A8-A07U-10A-01W-A055-09	TCGA-A8-A07U-10A-01W-A055-09_IlluminaGA-DNASeq_exome.bam	TCGA-A8-A07U-01A-11R-A034-07	110302_UNC11-SN627_0066_AB047KABXX_5			NA	NA
BRCA	TCGA-A8-A07W	modelComp	tcgaComp	TCGA-A8-A07W-01A-11W-A019-09	TCGA-A8-A07W-01A-11W-A019-09_IlluminaGA-DNASeq_exome.bam	TCGA-A8-A07W-10A-01W-A021-09	TCGA-A8-A07W-10A-01W-A021-09_IlluminaGA-DNASeq_exome.bam	TCGA-A8-A07W-01A-11R-A00Z-07	110308_UNC9-SN296_0158_BB042UABXX_5			NA	NA
BRCA	TCGA-A8-A081	modelComp	tcgaComp	TCGA-A8-A081-01A-11W-A019-09	TCGA-A8-A081-01A-11W-A019-09_IlluminaGA-DNASeq_exome.bam	TCGA-A8-A081-10A-01W-A021-09	TCGA-A8-A081-10A-01W-A021-09_IlluminaGA-DNASeq_exome.bam	TCGA-A8-A081-01A-11R-A00Z-07	110222_SN627_0062_A81FPKABXX_4			NA	NA
BRCA	TCGA-A8-A082	modelComp	tcgaComp	TCGA-A8-A082-01A-11W-A019-09	TCGA-A8-A082-01A-11W-A019-09_IlluminaGA-DNASeq_exome.bam	TCGA-A8-A082-10A-01W-A021-09	TCGA-A8-A082-10A-01W-A021-09_IlluminaGA-DNASeq_exome.bam	TCGA-A8-A082-01A-11R-A00Z-07	110225_SN254_0195_A81LH6ABXX_1			NA	NA
BRCA	TCGA-A8-A085	modelComp	tcgaComp	TCGA-A8-A085-01A-11W-A019-09	TCGA-A8-A085-01A-11W-A019-09_IlluminaGA-DNASeq_exome.bam	TCGA-A8-A085-10A-01W-A021-09	TCGA-A8-A085-10A-01W-A021-09_IlluminaGA-DNASeq_exome.bam	TCGA-A8-A085-01A-11R-A00Z-07	111011_UNC12-SN629_0149_AB062VABXX_6			NA	NA
BRCA	TCGA-A8-A08B	modelComp	tcgaComp	TCGA-A8-A08B-01A-11W-A019-09	TCGA-A8-A08B-01A-11W-A019-09_IlluminaGA-DNASeq_exome.bam	TCGA-A8-A08B-10A-01W-A021-09	TCGA-A8-A08B-10A-01W-A021-09_IlluminaGA-DNASeq_exome.bam	TCGA-A8-A08B-01A-11R-A00Z-07	110209_SN627_0058_B81DH0ABXX_5			/734f4d36-312a-4dca-b627-f96cff88c09f/f059a2333e0663ef4831e98db4f4c9e5.bam	/46b76580-ab31-4d29-9b6e-cb219d24f114/f1e7a5ba6e5ad7aad6338ba55e41b390.bam
BRCA	TCGA-A8-A08C	modelComp	tcgaComp	TCGA-A8-A08C-01A-11W-A019-09	TCGA-A8-A08C-01A-11W-A019-09_IlluminaGA-DNASeq_exome.bam	TCGA-A8-A08C-10A-01W-A021-09	TCGA-A8-A08C-10A-01W-A021-09_IlluminaGA-DNASeq_exome.bam	TCGA-A8-A08C-01A-11R-A00Z-07	110222_SN627_0062_A81FPKABXX_5			NA	NA
BRCA	TCGA-A8-A08F	modelComp	tcgaComp	TCGA-A8-A08F-01A-11W-A019-09	TCGA-A8-A08F-01A-11W-A019-09_IlluminaGA-DNASeq_exome.bam	TCGA-A8-A08F-10A-01W-A021-09	TCGA-A8-A08F-10A-01W-A021-09_IlluminaGA-DNASeq_exome.bam	TCGA-A8-A08F-01A-11R-A00Z-07	110225_SN254_0195_A81LH6ABXX_2			NA	NA
BRCA	TCGA-A8-A08J	modelComp	tcgaComp	TCGA-A8-A08J-01A-11W-A019-09	TCGA-A8-A08J-01A-11W-A019-09_IlluminaGA-DNASeq_exome.bam	TCGA-A8-A08J-10A-01W-A021-09	TCGA-A8-A08J-10A-01W-A021-09_IlluminaGA-DNASeq_exome.bam	TCGA-A8-A08J-01A-11R-A00Z-07	110228_UNC10-SN254_0198_BB041RABXX_8			NA	NA
BRCA	TCGA-A8-A08L	modelComp	tcgaComp	TCGA-A8-A08L-01A-11W-A019-09	TCGA-A8-A08L-01A-11W-A019-09_IlluminaGA-DNASeq_exome.bam	TCGA-A8-A08L-10A-01W-A021-09	TCGA-A8-A08L-10A-01W-A021-09_IlluminaGA-DNASeq_exome.bam	TCGA-A8-A08L-01A-11R-A00Z-07	110310_UNC12-SN629_0069_AB05L5ABXX_2			/bd595e18-dd12-432c-b72a-0bb9788a0817/96931b4ebc549e6fc4857a1d420bb860.bam	/c551843b-2222-497b-bb53-5a9142539367/e80cf73a9a390fc6f37659e80bd3197a.bam
BRCA	TCGA-A8-A08O	modelComp	tcgaComp	TCGA-A8-A08O-01A-21W-A071-09	TCGA-A8-A08O-01A-21W-A071-09_IlluminaGA-DNASeq_exome.bam	TCGA-A8-A08O-10A-01W-A071-09	TCGA-A8-A08O-10A-01W-A071-09_HOLD_QC_PENDING_IlluminaGA-DNASeq_exome.bam	TCGA-A8-A08O-01A-21R-A056-07	110318_SN749_0046_AB039FABXX_5			NA	NA
BRCA	TCGA-A8-A08P	modelComp	tcgaComp	TCGA-A8-A08P-01A-11W-A019-09	TCGA-A8-A08P-01A-11W-A019-09_IlluminaGA-DNASeq_exome.bam	TCGA-A8-A08P-10A-01W-A021-09	TCGA-A8-A08P-10A-01W-A021-09_IlluminaGA-DNASeq_exome.bam	TCGA-A8-A08P-01A-11R-A00Z-07	110209_SN627_0058_B81DH0ABXX_6			NA	NA
BRCA	TCGA-A8-A08R	modelComp	tcgaComp	TCGA-A8-A08R-01A-11W-A050-09	TCGA-A8-A08R-01A-11W-A050-09_IlluminaGA-DNASeq_exome_1.bam	TCGA-A8-A08R-10A-01W-A055-09	TCGA-A8-A08R-10A-01W-A055-09_IlluminaGA-DNASeq_exome.bam	TCGA-A8-A08R-01A-11R-A034-07	110302_UNC11-SN627_0066_AB047KABXX_6			NA	NA
BRCA	TCGA-A8-A08S	modelComp	tcgaComp	TCGA-A8-A08S-01A-11W-A050-09	TCGA-A8-A08S-01A-11W-A050-09_IlluminaGA-DNASeq_exome_1.bam	TCGA-A8-A08S-10A-01W-A055-09	TCGA-A8-A08S-10A-01W-A055-09_IlluminaGA-DNASeq_exome.bam	TCGA-A8-A08S-01A-11R-A034-07	110302_UNC11-SN627_0066_AB047KABXX_7			/39191fee-e58e-4c66-87c7-7de3fff1d4dc/c7084960dc3d5bdf5efebd6a16721e46.bam	/67e257c8-c564-4ec5-a116-ec6bfe215e71/fa6bec3d86dc832a801cad28a615155f.bam
BRCA	TCGA-A8-A08T	modelComp	tcgaComp	TCGA-A8-A08T-01A-21W-A019-09	TCGA-A8-A08T-01A-21W-A019-09_IlluminaGA-DNASeq_exome.bam	TCGA-A8-A08T-10A-01W-A021-09	TCGA-A8-A08T-10A-01W-A021-09_IlluminaGA-DNASeq_exome.bam	TCGA-A8-A08T-01A-21R-A00Z-07	110222_SN627_0062_A81FPKABXX_6			NA	NA
BRCA	TCGA-A8-A08X	modelComp	tcgaComp	TCGA-A8-A08X-01A-21W-A019-09	TCGA-A8-A08X-01A-21W-A019-09_IlluminaGA-DNASeq_exome.bam	TCGA-A8-A08X-10A-01W-A021-09	TCGA-A8-A08X-10A-01W-A021-09_IlluminaGA-DNASeq_exome.bam	TCGA-A8-A08X-01A-21R-A00Z-07	110225_SN254_0195_A81LH6ABXX_3			NA	NA
BRCA	TCGA-A8-A090	modelComp	tcgaComp	TCGA-A8-A090-01A-11W-A019-09	TCGA-A8-A090-01A-11W-A019-09_IlluminaGA-DNASeq_exome.bam	TCGA-A8-A090-10A-01W-A021-09	TCGA-A8-A090-10A-01W-A021-09_IlluminaGA-DNASeq_exome.bam	TCGA-A8-A090-01A-11R-A00Z-07	110304_UNC12-SN629_0066_barcode0086ABXX_3			NA	NA
BRCA	TCGA-A8-A091	modelComp	tcgaComp	TCGA-A8-A091-01A-11W-A019-09	TCGA-A8-A091-01A-11W-A019-09_IlluminaGA-DNASeq_exome.bam	TCGA-A8-A091-10A-01W-A021-09	TCGA-A8-A091-10A-01W-A021-09_IlluminaGA-DNASeq_exome.bam	TCGA-A8-A091-01A-11R-A00Z-07	111011_UNC12-SN629_0149_AB062VABXX_8			NA	NA
BRCA	TCGA-A8-A092	modelComp	tcgaComp	TCGA-A8-A092-01A-11W-A019-09	TCGA-A8-A092-01A-11W-A019-09_IlluminaGA-DNASeq_exome.bam	TCGA-A8-A092-10A-01W-A021-09	TCGA-A8-A092-10A-01W-A021-09_IlluminaGA-DNASeq_exome.bam	TCGA-A8-A092-01A-11R-A00Z-07	110225_UNC12-SN629_0063_AB041JABXX_5			/7622635e-10f4-4cff-a44e-3d63af2034a2/52cd8d256fb4230a57b9973428e5d8a4.bam	/f669b2f8-01e3-40f7-9be0-769fd40d018e/8171dcfcf0e0d24686c680765f13cb3d.bam
BRCA	TCGA-A8-A093	modelComp	tcgaComp	TCGA-A8-A093-01A-11W-A019-09	TCGA-A8-A093-01A-11W-A019-09_IlluminaGA-DNASeq_exome.bam	TCGA-A8-A093-10A-01W-A021-09	TCGA-A8-A093-10A-01W-A021-09_IlluminaGA-DNASeq_exome.bam	TCGA-A8-A093-01A-11R-A00Z-07	110310_UNC12-SN629_0069_AB05L5ABXX_3			NA	NA
BRCA	TCGA-A8-A094	modelComp	tcgaComp	TCGA-A8-A094-01A-11W-A019-09	TCGA-A8-A094-01A-11W-A019-09_IlluminaGA-DNASeq_exome.bam	TCGA-A8-A094-10A-01W-A021-09	TCGA-A8-A094-10A-01W-A021-09_IlluminaGA-DNASeq_exome.bam	TCGA-A8-A094-01A-11R-A00Z-07	110209_SN627_0058_B81DH0ABXX_7			/267f1705-12bb-485e-9e72-bb616b24f059/3d2308f4fcb270a0468e663dc68d9a50.bam	/57f31c04-ba0a-4aa6-82d7-2a8fe5a1319b/efa92e2f26565e290d296d0bfa15deba.bam
BRCA	TCGA-A8-A095	modelComp	tcgaComp	TCGA-A8-A095-01A-11W-A019-09	TCGA-A8-A095-01A-11W-A019-09_IlluminaGA-DNASeq_exome.bam	TCGA-A8-A095-10A-01W-A021-09	TCGA-A8-A095-10A-01W-A021-09_IlluminaGA-DNASeq_exome.bam	TCGA-A8-A095-01A-11R-A00Z-07	111111_UNC14-SN744_0187_barcode0565ABXX_1			NA	NA
BRCA	TCGA-A8-A097	modelComp	tcgaComp	TCGA-A8-A097-01A-11W-A050-09	TCGA-A8-A097-01A-11W-A050-09_IlluminaGA-DNASeq_exome.bam	TCGA-A8-A097-10A-01D-A047-09	TCGA-A8-A097-10A-01D-A047-09_IlluminaGA-DNASeq_exome.bam	TCGA-A8-A097-01A-11R-A034-07	110302_UNC11-SN627_0066_AB047KABXX_8			NA	NA
BRCA	TCGA-A8-A09A	modelComp	tcgaComp	TCGA-A8-A09A-01A-11W-A019-09	TCGA-A8-A09A-01A-11W-A019-09_IlluminaGA-DNASeq_exome.bam	TCGA-A8-A09A-10A-01W-A062-09	TCGA-A8-A09A-10A-01W-A062-09_IlluminaGA-DNASeq_exome.bam	TCGA-A8-A09A-01A-11R-A00Z-07	110304_UNC12-SN629_0066_barcode0086ABXX_4			NA	NA
BRCA	TCGA-A8-A09B	modelComp	tcgaComp	TCGA-A8-A09B-01A-11W-A019-09	TCGA-A8-A09B-01A-11W-A019-09_IlluminaGA-DNASeq_exome.bam	TCGA-A8-A09B-10A-01W-A021-09	TCGA-A8-A09B-10A-01W-A021-09_IlluminaGA-DNASeq_exome.bam	TCGA-A8-A09B-01A-11R-A00Z-07	110304_UNC12-SN629_0065_AB05PGABXX_1			NA	NA
BRCA	TCGA-A8-A09C	modelComp	tcgaComp	TCGA-A8-A09C-01A-11W-A019-09	TCGA-A8-A09C-01A-11W-A019-09_IlluminaGA-DNASeq_exome.bam	TCGA-A8-A09C-10A-01W-A021-09	TCGA-A8-A09C-10A-01W-A021-09_IlluminaGA-DNASeq_exome.bam	TCGA-A8-A09C-01A-11R-A00Z-07	110225_UNC12-SN629_0063_AB041JABXX_6			NA	NA
BRCA	TCGA-A8-A09D	modelComp	tcgaComp	TCGA-A8-A09D-01A-11W-A019-09	TCGA-A8-A09D-01A-11W-A019-09_IlluminaGA-DNASeq_exome.bam	TCGA-A8-A09D-10A-01W-A021-09	TCGA-A8-A09D-10A-01W-A021-09_IlluminaGA-DNASeq_exome.bam	TCGA-A8-A09D-01A-11R-A00Z-07	110310_UNC12-SN629_0069_AB05L5ABXX_4			NA	NA
BRCA	TCGA-A8-A09G	modelComp	tcgaComp	TCGA-A8-A09G-01A-21W-A019-09	TCGA-A8-A09G-01A-21W-A019-09_IlluminaGA-DNASeq_exome.bam	TCGA-A8-A09G-10A-01W-A021-09	TCGA-A8-A09G-10A-01W-A021-09_IlluminaGA-DNASeq_exome.bam	TCGA-A8-A09G-01A-21R-A00Z-07	111111_UNC14-SN744_0187_barcode0565ABXX_2			NA	NA
BRCA	TCGA-A8-A09I	modelComp	tcgaComp	TCGA-A8-A09I-01A-22W-A050-09	TCGA-A8-A09I-01A-22W-A050-09_IlluminaGA-DNASeq_exome.bam	TCGA-A8-A09I-10A-01W-A055-09	TCGA-A8-A09I-10A-01W-A055-09_IlluminaGA-DNASeq_exome.bam	TCGA-A8-A09I-01A-22R-A034-07	110725_UNC9-SN296_0208_AC0477ABXX_8			/02bdc978-abd0-41a0-8c0d-9b57790430ba/f32bb0a94af8c21ac01c1ee17a7056ce.bam	/064feb9b-d754-4110-8854-747c3512957b/141cc2a256a4e0066e43ca564fb958ad.bam
BRCA	TCGA-A8-A09K	modelComp	tcgaComp	TCGA-A8-A09K-01A-11W-A019-09	TCGA-A8-A09K-01A-11W-A019-09_IlluminaGA-DNASeq_exome.bam	TCGA-A8-A09K-10A-01W-A021-09	TCGA-A8-A09K-10A-01W-A021-09_IlluminaGA-DNASeq_exome.bam	TCGA-A8-A09K-01A-11R-A00Z-07	110225_SN254_0195_A81LH6ABXX_5			NA	NA
BRCA	TCGA-A8-A09N	modelComp	tcgaComp	TCGA-A8-A09N-01A-11W-A019-09	TCGA-A8-A09N-01A-11W-A019-09_IlluminaGA-DNASeq_exome.bam	TCGA-A8-A09N-10A-01W-A021-09	TCGA-A8-A09N-10A-01W-A021-09_IlluminaGA-DNASeq_exome.bam	TCGA-A8-A09N-01A-11R-A00Z-07	110304_UNC12-SN629_0066_barcode0086ABXX_5			NA	NA
BRCA	TCGA-A8-A09Q~1	modelComp	tcgaComp	TCGA-A8-A09Q-01A-11W-A019-09	TCGA-A8-A09Q-01A-11W-A019-09_IlluminaGA-DNASeq_exome.bam	TCGA-A8-A09Q-10A-01W-A021-09	TCGA-A8-A09Q-10A-01W-A021-09_IlluminaGA-DNASeq_exome.bam	TCGA-A8-A09Q-01A-11R-A00Z-07	110225_UNC12-SN629_0063_AB041JABXX_7			NA	NA
BRCA	TCGA-A8-A09T	modelComp	tcgaComp	TCGA-A8-A09T-01A-11W-A019-09	TCGA-A8-A09T-01A-11W-A019-09_IlluminaGA-DNASeq_exome.bam	TCGA-A8-A09T-10A-01W-A021-09	TCGA-A8-A09T-10A-01W-A021-09_IlluminaGA-DNASeq_exome.bam	TCGA-A8-A09T-01A-11R-A00Z-07	110218_UNC12-SN629_0061_A81DH9ABXX_1			NA	NA
BRCA	TCGA-A8-A09V	modelComp	tcgaComp	TCGA-A8-A09V-01A-11D-A045-09	TCGA-A8-A09V-01A-11D-A045-09_IlluminaGA-DNASeq_exome.bam	TCGA-A8-A09V-10A-01W-A055-09	TCGA-A8-A09V-10A-01W-A055-09_IlluminaGA-DNASeq_exome.bam	TCGA-A8-A09V-01A-11R-A034-07	110302_UNC11-SN627_0067_BB04EPABXX_2			NA	NA
BRCA	TCGA-A8-A09X	modelComp	tcgaComp	TCGA-A8-A09X-01A-11W-A019-09	TCGA-A8-A09X-01A-11W-A019-09_IlluminaGA-DNASeq_exome.bam	TCGA-A8-A09X-10A-01W-A021-09	TCGA-A8-A09X-10A-01W-A021-09_IlluminaGA-DNASeq_exome.bam	TCGA-A8-A09X-01A-11R-A00Z-07	110225_SN254_0195_A81LH6ABXX_6			/d857a214-e446-4335-a73a-3ec0aacfe711/92b17b06dd8c1279647435d6dc17b382.bam	/9a8c7c5b-d323-4293-8106-01b3bb7461ba/e1ffee232f222a57cec0f119a949e196.bam
BRCA	TCGA-A8-A0A1	modelComp	tcgaComp	TCGA-A8-A0A1-01A-11W-A019-09	TCGA-A8-A0A1-01A-11W-A019-09_IlluminaGA-DNASeq_exome.bam	TCGA-A8-A0A1-10A-01W-A021-09	TCGA-A8-A0A1-10A-01W-A021-09_IlluminaGA-DNASeq_exome.bam	TCGA-A8-A0A1-01A-11R-A00Z-07	110304_UNC12-SN629_0066_barcode0086ABXX_6			NA	NA
BRCA	TCGA-A8-A0A2	modelComp	tcgaComp	TCGA-A8-A0A2-01A-11W-A050-09	TCGA-A8-A0A2-01A-11W-A050-09_IlluminaGA-DNASeq_exome.bam	TCGA-A8-A0A2-10A-01W-A055-09	TCGA-A8-A0A2-10A-01W-A055-09_IlluminaGA-DNASeq_exome.bam	TCGA-A8-A0A2-01A-11R-A034-07	110302_UNC11-SN627_0067_BB04EPABXX_3			NA	NA
BRCA	TCGA-A8-A0A4	modelComp	tcgaComp	TCGA-A8-A0A4-01A-11W-A019-09	TCGA-A8-A0A4-01A-11W-A019-09_IlluminaGA-DNASeq_exome.bam	TCGA-A8-A0A4-10A-01W-A021-09	TCGA-A8-A0A4-10A-01W-A021-09_IlluminaGA-DNASeq_exome.bam	TCGA-A8-A0A4-01A-11R-A00Z-07	110304_UNC12-SN629_0065_AB05PGABXX_2			NA	NA
BRCA	TCGA-A8-A0A7	modelComp	tcgaComp	TCGA-A8-A0A7-01A-11W-A019-09	TCGA-A8-A0A7-01A-11W-A019-09_IlluminaGA-DNASeq_exome.bam	TCGA-A8-A0A7-10A-01W-A021-09	TCGA-A8-A0A7-10A-01W-A021-09_IlluminaGA-DNASeq_exome.bam	TCGA-A8-A0A7-01A-11R-A00Z-07	110225_UNC12-SN629_0063_AB041JABXX_8			NA	NA
BRCA	TCGA-A8-A0A9	modelComp	tcgaComp	TCGA-A8-A0A9-01A-11W-A019-09	TCGA-A8-A0A9-01A-11W-A019-09_IlluminaGA-DNASeq_exome.bam	TCGA-A8-A0A9-10A-01W-A021-09	TCGA-A8-A0A9-10A-01W-A021-09_IlluminaGA-DNASeq_exome.bam	TCGA-A8-A0A9-01A-11R-A00Z-07	110310_UNC12-SN629_0069_AB05L5ABXX_6			NA	NA
BRCA	TCGA-A8-A0AB	modelComp	tcgaComp	TCGA-A8-A0AB-01A-11W-A050-09	TCGA-A8-A0AB-01A-11W-A050-09_IlluminaGA-DNASeq_exome.bam	TCGA-A8-A0AB-10A-01W-A055-09	TCGA-A8-A0AB-10A-01W-A055-09_IlluminaGA-DNASeq_exome.bam	TCGA-A8-A0AB-01A-11R-A034-07	110302_UNC11-SN627_0067_BB04EPABXX_4			NA	NA
BRCA	TCGA-A8-A0AD	modelComp	tcgaComp	TCGA-A8-A0AD-01A-11W-A071-09	TCGA-A8-A0AD-01A-11W-A071-09_HOLD_QC_PENDING_IlluminaGA-DNASeq_exome.bam	TCGA-A8-A0AD-10A-01W-A071-09	TCGA-A8-A0AD-10A-01W-A071-09_HOLD_QC_PENDING_IlluminaGA-DNASeq_exome.bam	TCGA-A8-A0AD-01A-11R-A056-07	110318_SN749_0046_AB039FABXX_7			NA	NA
BRCA	TCGA-AC-A23C	modelComp	tcgaComp	TCGA-AC-A23C-01A-12D-A167-09	e2262064d300c6594301ca3ecf52c296.bam	TCGA-AC-A23C-10A-01D-A167-09	63d798cf002665afc84e917f2ec99aa8.bam	TCGA-AC-A23C-01A-12R-A169-07	110919_UNC12-SN629_0142_BB00V1ABXX_3_CGATGT			NA	NA
BRCA	TCGA-AC-A23E	modelComp	tcgaComp	TCGA-AC-A23E-01A-11D-A159-09	99b77e754cf70f6a85835000b2c6b96c.bam	TCGA-AC-A23E-10A-01D-A159-09	674e31910e5387065fd0f5c1edb29405.bam	TCGA-AC-A23E-01A-11R-A157-07	110901_UNC12-SN629_0127_barcode025UABXX_1			NA	NA
BRCA	TCGA-AN-A041	modelComp	tcgaComp	TCGA-AN-A041-01A-11W-A050-09	TCGA-AN-A041-01A-11W-A050-09_IlluminaGA-DNASeq_exome_1.bam	TCGA-AN-A041-10A-01W-A055-09	TCGA-AN-A041-10A-01W-A055-09_IlluminaGA-DNASeq_exome.bam	TCGA-AN-A041-01A-11R-A034-07	110218_UNC12-SN629_0062_B81DEHABXX_1			NA	NA
BRCA	TCGA-AN-A049	modelComp	tcgaComp	TCGA-AN-A049-01A-21W-A019-09	TCGA-AN-A049-01A-21W-A019-09_IlluminaGA-DNASeq_exome.bam	TCGA-AN-A049-10A-01W-A021-09	TCGA-AN-A049-10A-01W-A021-09_IlluminaGA-DNASeq_exome.bam	TCGA-AN-A049-01A-21R-A00Z-07	110304_UNC12-SN629_0066_barcode0086ABXX_7			NA	NA
BRCA	TCGA-AN-A04A	modelComp	tcgaComp	TCGA-AN-A04A-01A-21W-A050-09	TCGA-AN-A04A-01A-21W-A050-09_IlluminaGA-DNASeq_exome_1.bam	TCGA-AN-A04A-10A-01W-A055-09	TCGA-AN-A04A-10A-01W-A055-09_IlluminaGA-DNASeq_exome.bam	TCGA-AN-A04A-01A-21R-A034-07	110218_UNC12-SN629_0062_B81DEHABXX_3			NA	NA
BRCA	TCGA-AN-A04C	modelComp	tcgaComp	TCGA-AN-A04C-01A-21W-A050-09	TCGA-AN-A04C-01A-21W-A050-09_IlluminaGA-DNASeq_exome_1.bam	TCGA-AN-A04C-10A-01D-A047-09	TCGA-AN-A04C-10A-01D-A047-09_IlluminaGA-DNASeq_exome.bam	TCGA-AN-A04C-01A-21R-A034-07	110218_UNC12-SN629_0062_B81DEHABXX_4			NA	NA
BRCA	TCGA-AN-A04D	modelComp	tcgaComp	TCGA-AN-A04D-01A-21W-A050-09	TCGA-AN-A04D-01A-21W-A050-09_IlluminaGA-DNASeq_exome_1.bam	TCGA-AN-A04D-10A-01W-A055-09	TCGA-AN-A04D-10A-01W-A055-09_IlluminaGA-DNASeq_exome.bam	TCGA-AN-A04D-01A-21R-A034-07	110218_UNC12-SN629_0062_B81DEHABXX_5			NA	NA
BRCA	TCGA-AN-A0AJ	modelComp	tcgaComp	TCGA-AN-A0AJ-01A-11W-A019-09	TCGA-AN-A0AJ-01A-11W-A019-09_IlluminaGA-DNASeq_exome.bam	TCGA-AN-A0AJ-10A-01W-A021-09	TCGA-AN-A0AJ-10A-01W-A021-09_IlluminaGA-DNASeq_exome.bam	TCGA-AN-A0AJ-01A-11R-A00Z-07	110222_SN627_0063_B81FPVABXX_2			NA	NA
BRCA	TCGA-AN-A0AL	modelComp	tcgaComp	TCGA-AN-A0AL-01A-11W-A019-09	TCGA-AN-A0AL-01A-11W-A019-09_IlluminaGA-DNASeq_exome.bam	TCGA-AN-A0AL-10A-01W-A021-09	TCGA-AN-A0AL-10A-01W-A021-09_IlluminaGA-DNASeq_exome.bam	TCGA-AN-A0AL-01A-11R-A00Z-07	110304_UNC12-SN629_0065_AB05PGABXX_3			NA	NA
BRCA	TCGA-AN-A0AM	modelComp	tcgaComp	TCGA-AN-A0AM-01A-11W-A050-09	TCGA-AN-A0AM-01A-11W-A050-09_IlluminaGA-DNASeq_exome.bam	TCGA-AN-A0AM-10A-01W-A055-09	TCGA-AN-A0AM-10A-01W-A055-09_IlluminaGA-DNASeq_exome.bam	TCGA-AN-A0AM-01A-11R-A034-07	110302_UNC11-SN627_0067_BB04EPABXX_5			NA	NA
BRCA	TCGA-AN-A0AS	modelComp	tcgaComp	TCGA-AN-A0AS-01A-11W-A019-09	TCGA-AN-A0AS-01A-11W-A019-09_IlluminaGA-DNASeq_exome.bam	TCGA-AN-A0AS-10A-01W-A021-09	TCGA-AN-A0AS-10A-01W-A021-09_IlluminaGA-DNASeq_exome.bam	TCGA-AN-A0AS-01A-11R-A00Z-07	110222_SN627_0063_B81FPVABXX_3			NA	NA
BRCA	TCGA-AN-A0AT	modelComp	tcgaComp	TCGA-AN-A0AT-01A-11D-A045-09	TCGA-AN-A0AT-01A-11D-A045-09_IlluminaGA-DNASeq_exome.bam	TCGA-AN-A0AT-10A-01W-A055-09	TCGA-AN-A0AT-10A-01W-A055-09_IlluminaGA-DNASeq_exome.bam	TCGA-AN-A0AT-01A-11R-A034-07	110302_UNC11-SN627_0067_BB04EPABXX_6			NA	NA
BRCA	TCGA-AN-A0FD	modelComp	tcgaComp	TCGA-AN-A0FD-01A-11W-A050-09	TCGA-AN-A0FD-01A-11W-A050-09_IlluminaGA-DNASeq_exome_1.bam	TCGA-AN-A0FD-10A-01W-A055-09	TCGA-AN-A0FD-10A-01W-A055-09_IlluminaGA-DNASeq_exome.bam	TCGA-AN-A0FD-01A-11R-A034-07	110427_UNC15-SN850_0064_AB066WABXX_5			NA	NA
BRCA	TCGA-AN-A0FF	modelComp	tcgaComp	TCGA-AN-A0FF-01A-11W-A050-09	TCGA-AN-A0FF-01A-11W-A050-09_IlluminaGA-DNASeq_exome.bam	TCGA-AN-A0FF-10A-01W-A055-09	TCGA-AN-A0FF-10A-01W-A055-09_IlluminaGA-DNASeq_exome.bam	TCGA-AN-A0FF-01A-11R-A034-07	110427_UNC15-SN850_0064_AB066WABXX_6			NA	NA
BRCA	TCGA-AN-A0FJ~2	modelComp	tcgaComp	TCGA-AN-A0FJ-01A-11W-A019-09	TCGA-AN-A0FJ-01A-11W-A019-09_IlluminaGA-DNASeq_exome.bam	TCGA-AN-A0FJ-10A-01W-A021-09	TCGA-AN-A0FJ-10A-01W-A021-09_IlluminaGA-DNASeq_exome.bam	TCGA-AN-A0FJ-01A-11R-A00Z-07	110308_UNC9-SN296_0158_BB042UABXX_7			NA	NA
BRCA	TCGA-AN-A0FK	modelComp	tcgaComp	TCGA-AN-A0FK-01A-11W-A050-09	TCGA-AN-A0FK-01A-11W-A050-09_IlluminaGA-DNASeq_exome.bam	TCGA-AN-A0FK-10A-01W-A055-09	TCGA-AN-A0FK-10A-01W-A055-09_IlluminaGA-DNASeq_exome.bam	TCGA-AN-A0FK-01A-11R-A034-07	110427_UNC15-SN850_0064_AB066WABXX_7			NA	NA
BRCA	TCGA-AN-A0FL	modelComp	tcgaComp	TCGA-AN-A0FL-01A-11W-A050-09	TCGA-AN-A0FL-01A-11W-A050-09_IlluminaGA-DNASeq_exome_1.bam	TCGA-AN-A0FL-10A-01W-A055-09	TCGA-AN-A0FL-10A-01W-A055-09_IlluminaGA-DNASeq_exome.bam	TCGA-AN-A0FL-01A-11R-A034-07	110427_UNC15-SN850_0064_AB066WABXX_8			NA	NA
BRCA	TCGA-AN-A0FN	modelComp	tcgaComp	TCGA-AN-A0FN-01A-11W-A050-09	TCGA-AN-A0FN-01A-11W-A050-09_IlluminaGA-DNASeq_exome.bam	TCGA-AN-A0FN-10A-01W-A055-09	TCGA-AN-A0FN-10A-01W-A055-09_IlluminaGA-DNASeq_exome.bam	TCGA-AN-A0FN-01A-11R-A034-07	110414_UNC14-SN744_0094_AB07M4ABXX_1			NA	NA
BRCA	TCGA-AN-A0FS	modelComp	tcgaComp	TCGA-AN-A0FS-01A-11W-A050-09	TCGA-AN-A0FS-01A-11W-A050-09_IlluminaGA-DNASeq_exome.bam	TCGA-AN-A0FS-10A-01W-A055-09	TCGA-AN-A0FS-10A-01W-A055-09_IlluminaGA-DNASeq_exome.bam	TCGA-AN-A0FS-01A-11R-A034-07	110414_UNC14-SN744_0094_AB07M4ABXX_2			NA	NA
BRCA	TCGA-AN-A0FT~1	modelComp	tcgaComp	TCGA-AN-A0FT-01A-11W-A050-09	TCGA-AN-A0FT-01A-11W-A050-09_IlluminaGA-DNASeq_exome_1.bam	TCGA-AN-A0FT-10A-01W-A055-09	TCGA-AN-A0FT-10A-01W-A055-09_IlluminaGA-DNASeq_exome.bam	TCGA-AN-A0FT-01A-11R-A034-07	110414_UNC14-SN744_0094_AB07M4ABXX_3			NA	NA
BRCA	TCGA-AN-A0FV	modelComp	tcgaComp	TCGA-AN-A0FV-01A-11W-A019-09	TCGA-AN-A0FV-01A-11W-A019-09_IlluminaGA-DNASeq_exome.bam	TCGA-AN-A0FV-10A-01W-A021-09	TCGA-AN-A0FV-10A-01W-A021-09_IlluminaGA-DNASeq_exome.bam	TCGA-AN-A0FV-01A-11R-A00Z-07	110304_UNC12-SN629_0065_AB05PGABXX_4			NA	NA
BRCA	TCGA-AN-A0FW	modelComp	tcgaComp	TCGA-AN-A0FW-01A-11W-A050-09	TCGA-AN-A0FW-01A-11W-A050-09_IlluminaGA-DNASeq_exome.bam	TCGA-AN-A0FW-10A-01W-A055-09	TCGA-AN-A0FW-10A-01W-A055-09_IlluminaGA-DNASeq_exome.bam	TCGA-AN-A0FW-01A-11R-A034-07	110414_UNC14-SN744_0094_AB07M4ABXX_4			NA	NA
BRCA	TCGA-AN-A0FX	modelComp	tcgaComp	TCGA-AN-A0FX-01A-11W-A050-09	TCGA-AN-A0FX-01A-11W-A050-09_IlluminaGA-DNASeq_exome_1.bam	TCGA-AN-A0FX-10A-01W-A055-09	TCGA-AN-A0FX-10A-01W-A055-09_IlluminaGA-DNASeq_exome.bam	TCGA-AN-A0FX-01A-11R-A034-07	110414_UNC14-SN744_0094_AB07M4ABXX_5			NA	NA
BRCA	TCGA-AN-A0FY	modelComp	tcgaComp	TCGA-AN-A0FY-01A-11W-A050-09	TCGA-AN-A0FY-01A-11W-A050-09_IlluminaGA-DNASeq_exome_1.bam	TCGA-AN-A0FY-10A-01D-A047-09	TCGA-AN-A0FY-10A-01D-A047-09_IlluminaGA-DNASeq_exome.bam	TCGA-AN-A0FY-01A-11R-A034-07	110414_UNC14-SN744_0094_AB07M4ABXX_6			NA	NA
BRCA	TCGA-AN-A0FZ~2	modelComp	tcgaComp	TCGA-AN-A0FZ-01A-11W-A050-09	TCGA-AN-A0FZ-01A-11W-A050-09_IlluminaGA-DNASeq_exome_1.bam	TCGA-AN-A0FZ-10A-01W-A055-09	TCGA-AN-A0FZ-10A-01W-A055-09_IlluminaGA-DNASeq_exome.bam	TCGA-AN-A0FZ-01A-11R-A034-07	110725_UNC9-SN296_0209_barcode0479ABXX_4			NA	NA
BRCA	TCGA-AN-A0G0	modelComp	tcgaComp	TCGA-AN-A0G0-01A-11W-A050-09	TCGA-AN-A0G0-01A-11W-A050-09_IlluminaGA-DNASeq_exome_1.bam	TCGA-AN-A0G0-10A-01W-A055-09	TCGA-AN-A0G0-10A-01W-A055-09_IlluminaGA-DNASeq_exome.bam	TCGA-AN-A0G0-01A-11R-A034-07	110414_UNC14-SN744_0094_AB07M4ABXX_8			NA	NA
BRCA	TCGA-AN-A0XN	modelComp	tcgaComp	TCGA-AN-A0XN-01A-21D-A10G-09	TCGA-AN-A0XN-01A-21D-A10G-09_IlluminaGA-DNASeq_exome_HOLD_QC_PENDING.bam	TCGA-AN-A0XN-10A-01D-A10G-09	TCGA-AN-A0XN-10A-01D-A10G-09_IlluminaGA-DNASeq_exome_HOLD_QC_PENDING.bam	TCGA-AN-A0XN-01A-21R-A109-07	110912_UNC13-SN749_0112_BD0DDTABXX_2			NA	NA
BRCA	TCGA-AN-A0XO	modelComp	tcgaComp	TCGA-AN-A0XO-01A-11D-A10G-09	TCGA-AN-A0XO-01A-11D-A10G-09_IlluminaGA-DNASeq_exome_HOLD_QC_PENDING.bam	TCGA-AN-A0XO-10A-01D-A10G-09	TCGA-AN-A0XO-10A-01D-A10G-09_IlluminaGA-DNASeq_exome.bam	TCGA-AN-A0XO-01A-11R-A109-07	110510_UNC15-SN850_0069_barcode015CABXX_6			NA	NA
BRCA	TCGA-AN-A0XP	modelComp	tcgaComp	TCGA-AN-A0XP-01A-11D-A117-09	TCGA-AN-A0XP-01A-11D-A117-09_IlluminaGA-DNASeq_exome_HOLD_QC_PENDING.bam	TCGA-AN-A0XP-10A-01D-A10G-09	TCGA-AN-A0XP-10A-01D-A10G-09_IlluminaGA-DNASeq_exome_1.bam	TCGA-AN-A0XP-01A-11R-A109-07	110510_UNC15-SN850_0069_barcode015CABXX_7			NA	NA
BRCA	TCGA-AN-A0XR	modelComp	tcgaComp	TCGA-AN-A0XR-01A-11D-A10G-09	TCGA-AN-A0XR-01A-11D-A10G-09_IlluminaGA-DNASeq_exome_1.bam	TCGA-AN-A0XR-10A-01D-A117-09	TCGA-AN-A0XR-10A-01D-A117-09_IlluminaGA-DNASeq_exome_1.bam	TCGA-AN-A0XR-01A-11R-A109-07	110510_UNC15-SN850_0069_barcode015CABXX_8			NA	NA
BRCA	TCGA-AN-A0XS	modelComp	tcgaComp	TCGA-AN-A0XS-01A-22D-A10G-09	TCGA-AN-A0XS-01A-22D-A10G-09_IlluminaGA-DNASeq_exome_HOLD_QC_PENDING.bam	TCGA-AN-A0XS-10A-01D-A10G-09	TCGA-AN-A0XS-10A-01D-A10G-09_IlluminaGA-DNASeq_exome_HOLD_QC_PENDING.bam	TCGA-AN-A0XS-01A-22R-A109-07	110506_UNC9-SN296_0179_AB0BEFABXX_7			NA	NA
BRCA	TCGA-AN-A0XT	modelComp	tcgaComp	TCGA-AN-A0XT-01A-11D-A10G-09	TCGA-AN-A0XT-01A-11D-A10G-09_IlluminaGA-DNASeq_exome_HOLD_QC_PENDING.bam	TCGA-AN-A0XT-10A-01D-A10G-09	TCGA-AN-A0XT-10A-01D-A10G-09_IlluminaGA-DNASeq_exome_HOLD_QC_PENDING.bam	TCGA-AN-A0XT-01A-11R-A109-07	110912_UNC13-SN749_0112_BD0DDTABXX_3			NA	NA
BRCA	TCGA-AN-A0XU	modelComp	tcgaComp	TCGA-AN-A0XU-01A-11D-A10G-09	TCGA-AN-A0XU-01A-11D-A10G-09_IlluminaGA-DNASeq_exome_1.bam	TCGA-AN-A0XU-10A-01D-A10G-09	TCGA-AN-A0XU-10A-01D-A10G-09_IlluminaGA-DNASeq_exome_1.bam	TCGA-AN-A0XU-01A-11R-A109-07	110912_UNC13-SN749_0112_BD0DDTABXX_4			NA	NA
BRCA	TCGA-AN-A0XV	modelComp	tcgaComp	TCGA-AN-A0XV-01A-11D-A10G-09	TCGA-AN-A0XV-01A-11D-A10G-09_IlluminaGA-DNASeq_exome_HOLD_QC_PENDING.bam	TCGA-AN-A0XV-10A-01D-A10G-09	TCGA-AN-A0XV-10A-01D-A10G-09_IlluminaGA-DNASeq_exome_HOLD_QC_PENDING.bam	TCGA-AN-A0XV-01A-11R-A109-07	110912_UNC13-SN749_0112_BD0DDTABXX_5			NA	NA
BRCA	TCGA-AN-A0XW	modelComp	tcgaComp	TCGA-AN-A0XW-01A-11D-A10G-09	TCGA-AN-A0XW-01A-11D-A10G-09_IlluminaGA-DNASeq_exome_HOLD_QC_PENDING.bam	TCGA-AN-A0XW-10A-01D-A10G-09	TCGA-AN-A0XW-10A-01D-A10G-09_IlluminaGA-DNASeq_exome_HOLD_QC_PENDING.bam	TCGA-AN-A0XW-01A-11R-A109-07	110912_UNC13-SN749_0112_BD0DDTABXX_6			NA	NA
BRCA	TCGA-AO-A03L	modelComp	tcgaComp	TCGA-AO-A03L-01A-41W-A071-09	TCGA-AO-A03L-01A-41W-A071-09_HOLD_QC_PENDING_IlluminaGA-DNASeq_exome.bam	TCGA-AO-A03L-10A-01W-A071-09	TCGA-AO-A03L-10A-01W-A071-09_HOLD_QC_PENDING_IlluminaGA-DNASeq_exome.bam	TCGA-AO-A03L-01A-41R-A056-07	110318_SN749_0047_BB039EABXX_1			/f8c314db-e175-4ded-a0f6-2733cdd2a67b/2258e57e8e0af9db6969a1da86177ca7.bam	/a2936dfc-a9b7-442c-ac4a-ec501778d1b4/b9774dd35c320f70de8f2b81c15d5a98.bam
BRCA	TCGA-AO-A03O	modelComp	tcgaComp	TCGA-AO-A03O-01A-11W-A019-09	TCGA-AO-A03O-01A-11W-A019-09_IlluminaGA-DNASeq_exome.bam	TCGA-AO-A03O-10A-01W-A021-09	TCGA-AO-A03O-10A-01W-A021-09_IlluminaGA-DNASeq_exome.bam	TCGA-AO-A03O-01A-11R-A00Z-07	110218_UNC12-SN629_0061_A81DH9ABXX_3			NA	NA
BRCA	TCGA-AO-A03P	modelComp	tcgaComp	TCGA-AO-A03P-01A-11W-A019-09	TCGA-AO-A03P-01A-11W-A019-09_IlluminaGA-DNASeq_exome.bam	TCGA-AO-A03P-10A-01W-A021-09	TCGA-AO-A03P-10A-01W-A021-09_IlluminaGA-DNASeq_exome.bam	TCGA-AO-A03P-01A-11R-A00Z-07	110222_SN627_0063_B81FPVABXX_4			NA	NA
BRCA	TCGA-AO-A03R~1	modelComp	tcgaComp	TCGA-AO-A03R-01A-21W-A050-09	TCGA-AO-A03R-01A-21W-A050-09_IlluminaGA-DNASeq_exome.bam	TCGA-AO-A03R-10A-01W-A055-09	TCGA-AO-A03R-10A-01W-A055-09_IlluminaGA-DNASeq_exome.bam	TCGA-AO-A03R-01A-21R-A034-07	110725_UNC9-SN296_0209_barcode0479ABXX_5			NA	NA
BRCA	TCGA-AO-A03T~2	modelComp	tcgaComp	TCGA-AO-A03T-01A-21W-A050-09	TCGA-AO-A03T-01A-21W-A050-09_IlluminaGA-DNASeq_exome.bam	TCGA-AO-A03T-10A-01W-A055-09	TCGA-AO-A03T-10A-01W-A055-09_IlluminaGA-DNASeq_exome.bam	TCGA-AO-A03T-01A-21R-A034-07	110218_UNC12-SN629_0062_B81DEHABXX_7			NA	NA
BRCA	TCGA-AO-A03V	modelComp	tcgaComp	TCGA-AO-A03V-01A-11D-A10Y-09	TCGA-AO-A03V-01A-11D-A10Y-09_IlluminaGA-DNASeq_exome.bam	TCGA-AO-A03V-10A-01D-A110-09	TCGA-AO-A03V-10A-01D-A110-09_IlluminaGA-DNASeq_exome_2.bam	TCGA-AO-A03V-01A-11R-A115-07	110606_UNC12-SN629_0090_AD0CTGABXX_8			NA	NA
BRCA	TCGA-AO-A0J2	modelComp	tcgaComp	TCGA-AO-A0J2-01A-11W-A050-09	TCGA-AO-A0J2-01A-11W-A050-09_IlluminaGA-DNASeq_exome.bam	TCGA-AO-A0J2-10A-01W-A055-09	TCGA-AO-A0J2-10A-01W-A055-09_IlluminaGA-DNASeq_exome.bam	TCGA-AO-A0J2-01A-11R-A034-07	110503_UNC12-SN629_0079_AB0151ABXX_3			/95f4764f-dff6-49aa-80dc-6d7b2b1c020a/6979f0583ba67718dda7c5ddb907abd8.bam	/a31098f6-069b-4e0f-bfa4-2436ed3f2c83/666886d606520f78a6620cf9eb2e88cb.bam
BRCA	TCGA-AO-A0J3	modelComp	tcgaComp	TCGA-AO-A0J3-01A-11W-A050-09	TCGA-AO-A0J3-01A-11W-A050-09_IlluminaGA-DNASeq_exome.bam	TCGA-AO-A0J3-10A-01W-A055-09	TCGA-AO-A0J3-10A-01W-A055-09_IlluminaGA-DNASeq_exome.bam	TCGA-AO-A0J3-01A-11R-A034-07	110503_UNC12-SN629_0079_AB0151ABXX_4			NA	NA
BRCA	TCGA-AO-A0J4	modelComp	tcgaComp	TCGA-AO-A0J4-01A-11W-A050-09	TCGA-AO-A0J4-01A-11W-A050-09_IlluminaGA-DNASeq_exome.bam	TCGA-AO-A0J4-10A-01W-A055-09	TCGA-AO-A0J4-10A-01W-A055-09_IlluminaGA-DNASeq_exome.bam	TCGA-AO-A0J4-01A-11R-A034-07	110503_UNC12-SN629_0079_AB0151ABXX_5			/23c18105-3eaf-4de5-81f2-90593277fb81/TCGA-AO-A0J4-01A-11D-A128-09_IlluminaGA-DNASeq_whole.bam	/dd416c92-2136-4685-b7c8-234944159dde/TCGA-AO-A0J4-10A-01D-A128-09_IlluminaGA-DNASeq_whole.bam
BRCA	TCGA-AO-A0J5	modelComp	tcgaComp	TCGA-AO-A0J5-01A-11W-A050-09	TCGA-AO-A0J5-01A-11W-A050-09_IlluminaGA-DNASeq_exome.bam	TCGA-AO-A0J5-10A-01W-A055-09	TCGA-AO-A0J5-10A-01W-A055-09_IlluminaGA-DNASeq_exome.bam	TCGA-AO-A0J5-01A-11R-A034-07	110503_UNC12-SN629_0079_AB0151ABXX_6			NA	NA
BRCA	TCGA-AO-A0J6	modelComp	tcgaComp	TCGA-AO-A0J6-01A-11W-A050-09	TCGA-AO-A0J6-01A-11W-A050-09_IlluminaGA-DNASeq_exome.bam	TCGA-AO-A0J6-10A-01W-A055-09	TCGA-AO-A0J6-10A-01W-A055-09_IlluminaGA-DNASeq_exome.bam	TCGA-AO-A0J6-01A-11R-A034-07	110503_UNC12-SN629_0079_AB0151ABXX_7			/6bc668cc-8e40-4708-9220-df135fc108d9/TCGA-AO-A0J6-01A-11D-A128-09_IlluminaGA-DNASeq_whole.bam	/703cf898-fc2e-435d-9565-63614c8ed614/TCGA-AO-A0J6-10A-01D-A128-09_IlluminaGA-DNASeq_whole.bam
BRCA	TCGA-AO-A0J7~1	modelComp	tcgaComp	TCGA-AO-A0J7-01A-11W-A050-09	TCGA-AO-A0J7-01A-11W-A050-09_IlluminaGA-DNASeq_exome_1.bam	TCGA-AO-A0J7-10A-01W-A055-09	TCGA-AO-A0J7-10A-01W-A055-09_IlluminaGA-DNASeq_exome.bam	TCGA-AO-A0J7-01A-11R-A034-07	110725_UNC9-SN296_0209_barcode0479ABXX_7			NA	NA
BRCA	TCGA-AO-A0J8	modelComp	tcgaComp	TCGA-AO-A0J8-01A-21D-A045-09	TCGA-AO-A0J8-01A-21D-A045-09_IlluminaGA-DNASeq_exome.bam	TCGA-AO-A0J8-10A-01W-A055-09	TCGA-AO-A0J8-10A-01W-A055-09_IlluminaGA-DNASeq_exome.bam	TCGA-AO-A0J8-01A-21R-A034-07	110503_UNC12-SN629_0080_barcode011MABXX_1			NA	NA
BRCA	TCGA-AO-A0J9~2	modelComp	tcgaComp	TCGA-AO-A0J9-01A-11W-A050-09	TCGA-AO-A0J9-01A-11W-A050-09_IlluminaGA-DNASeq_exome.bam	TCGA-AO-A0J9-10A-01W-A055-09	TCGA-AO-A0J9-10A-01W-A055-09_IlluminaGA-DNASeq_exome.bam	TCGA-AO-A0J9-01A-11R-A034-07	110503_UNC12-SN629_0080_barcode011MABXX_2			NA	NA
BRCA	TCGA-AO-A0JA	modelComp	tcgaComp	TCGA-AO-A0JA-01A-11W-A071-09	TCGA-AO-A0JA-01A-11W-A071-09_HOLD_QC_PENDING_IlluminaGA-DNASeq_exome.bam	TCGA-AO-A0JA-10A-01W-A071-09	TCGA-AO-A0JA-10A-01W-A071-09_HOLD_QC_PENDING_IlluminaGA-DNASeq_exome.bam	TCGA-AO-A0JA-01A-11R-A056-07	110318_SN749_0047_BB039EABXX_2			NA	NA
BRCA	TCGA-AO-A0JC	modelComp	tcgaComp	TCGA-AO-A0JC-01A-11W-A071-09	TCGA-AO-A0JC-01A-11W-A071-09_HOLD_QC_PENDING_IlluminaGA-DNASeq_exome.bam	TCGA-AO-A0JC-10A-01W-A071-09	TCGA-AO-A0JC-10A-01W-A071-09_HOLD_QC_PENDING_IlluminaGA-DNASeq_exome.bam	TCGA-AO-A0JC-01A-11R-A056-07	110318_SN749_0047_BB039EABXX_4			NA	NA
BRCA	TCGA-AO-A0JD	modelComp	tcgaComp	TCGA-AO-A0JD-01A-11W-A071-09	TCGA-AO-A0JD-01A-11W-A071-09_HOLD_QC_PENDING_IlluminaGA-DNASeq_exome.bam	TCGA-AO-A0JD-10A-01W-A071-09	TCGA-AO-A0JD-10A-01W-A071-09_HOLD_QC_PENDING_IlluminaGA-DNASeq_exome.bam	TCGA-AO-A0JD-01A-11R-A056-07	110318_SN749_0047_BB039EABXX_5			NA	NA
BRCA	TCGA-AO-A0JE	modelComp	tcgaComp	TCGA-AO-A0JE-01A-11W-A071-09	TCGA-AO-A0JE-01A-11W-A071-09_HOLD_QC_PENDING_IlluminaGA-DNASeq_exome.bam	TCGA-AO-A0JE-10A-01W-A071-09	TCGA-AO-A0JE-10A-01W-A071-09_HOLD_QC_PENDING_IlluminaGA-DNASeq_exome.bam	TCGA-AO-A0JE-01A-11R-A056-07	110318_SN749_0047_BB039EABXX_6			NA	NA
BRCA	TCGA-AO-A0JF	modelComp	tcgaComp	TCGA-AO-A0JF-01A-11W-A071-09	TCGA-AO-A0JF-01A-11W-A071-09_HOLD_QC_PENDING_IlluminaGA-DNASeq_exome.bam	TCGA-AO-A0JF-10A-01W-A071-09	TCGA-AO-A0JF-10A-01W-A071-09_HOLD_QC_PENDING_IlluminaGA-DNASeq_exome.bam	TCGA-AO-A0JF-01A-11R-A056-07	110318_SN749_0047_BB039EABXX_7			NA	NA
BRCA	TCGA-AO-A0JI	modelComp	tcgaComp	TCGA-AO-A0JI-01A-21W-A100-09	TCGA-AO-A0JI-01A-21W-A100-09_HOLD_QC_PENDING_IlluminaGA-DNASeq_exome.bam	TCGA-AO-A0JI-10A-01W-A100-09	TCGA-AO-A0JI-10A-01W-A100-09_HOLD_QC_PENDING_IlluminaGA-DNASeq_exome.bam	TCGA-AO-A0JI-01A-21R-A056-07	110318_SN749_0047_BB039EABXX_8			NA	NA
BRCA	TCGA-AO-A0JJ	modelComp	tcgaComp	TCGA-AO-A0JJ-01A-11W-A071-09	TCGA-AO-A0JJ-01A-11W-A071-09_HOLD_QC_PENDING_IlluminaGA-DNASeq_exome.bam	TCGA-AO-A0JJ-10A-01W-A071-09	TCGA-AO-A0JJ-10A-01W-A071-09_HOLD_QC_PENDING_IlluminaGA-DNASeq_exome.bam	TCGA-AO-A0JJ-01A-11R-A056-07	110318_SN744_0079_AB042LABXX_1			NA	NA
BRCA	TCGA-AO-A0JL	modelComp	tcgaComp	TCGA-AO-A0JL-01A-11W-A071-09	TCGA-AO-A0JL-01A-11W-A071-09_HOLD_QC_PENDING_IlluminaGA-DNASeq_exome.bam	TCGA-AO-A0JL-10A-01W-A071-09	TCGA-AO-A0JL-10A-01W-A071-09_HOLD_QC_PENDING_IlluminaGA-DNASeq_exome.bam	TCGA-AO-A0JL-01A-11R-A056-07	110318_SN744_0079_AB042LABXX_2			NA	NA
BRCA	TCGA-AO-A0JM	modelComp	tcgaComp	TCGA-AO-A0JM-01A-21W-A071-09	TCGA-AO-A0JM-01A-21W-A071-09_HOLD_QC_PENDING_IlluminaGA-DNASeq_exome.bam	TCGA-AO-A0JM-10A-01W-A071-09	TCGA-AO-A0JM-10A-01W-A071-09_HOLD_QC_PENDING_IlluminaGA-DNASeq_exome.bam	TCGA-AO-A0JM-01A-21R-A056-07	110318_SN744_0079_AB042LABXX_3			/c065719a-770e-4f87-b592-6c2035cd056a/4042a719096f3096b3cbb539a45e6492.bam	/e667d676-68ff-4d4d-b81c-e89739663d08/aa376a5704c441fe39ce1a21a53e5eaa.bam
BRCA	TCGA-AO-A124	modelComp	tcgaComp	TCGA-AO-A124-01A-11D-A10M-09	TCGA-AO-A124-01A-11D-A10M-09_IlluminaGA-DNASeq_exome_1.bam	TCGA-AO-A124-10A-01D-A10M-09	TCGA-AO-A124-10A-01D-A10M-09_IlluminaGA-DNASeq_exome_1.bam	TCGA-AO-A124-01A-11R-A10J-07	110511_UNC11-SN627_0084_AC02M9ABXX_5			NA	NA
BRCA	TCGA-AO-A12A	modelComp	tcgaComp	TCGA-AO-A12A-01A-21D-A10Y-09	TCGA-AO-A12A-01A-21D-A10Y-09_IlluminaGA-DNASeq_exome_2.bam	TCGA-AO-A12A-10A-01D-A110-09	TCGA-AO-A12A-10A-01D-A110-09_IlluminaGA-DNASeq_exome.bam	TCGA-AO-A12A-01A-21R-A115-07	110620_UNC11-SN627_0109_AD0CNFABXX_7			NA	NA
BRCA	TCGA-AO-A12D	modelComp	tcgaComp	TCGA-AO-A12D-01A-11D-A10Y-09	TCGA-AO-A12D-01A-11D-A10Y-09_IlluminaGA-DNASeq_exome_2.bam	TCGA-AO-A12D-10A-01D-A110-09	TCGA-AO-A12D-10A-01D-A110-09_IlluminaGA-DNASeq_exome.bam	TCGA-AO-A12D-01A-11R-A115-07	110628_UNC10-SN254_0238_AC03J5ABXX_4			NA	NA
BRCA	TCGA-AO-A12F	modelComp	tcgaComp	TCGA-AO-A12F-01A-11D-A10Y-09	TCGA-AO-A12F-01A-11D-A10Y-09_IlluminaGA-DNASeq_exome.bam	TCGA-AO-A12F-10A-01D-A110-09	TCGA-AO-A12F-10A-01D-A110-09_IlluminaGA-DNASeq_exome.bam	TCGA-AO-A12F-01A-11R-A115-07	110608_UNC13-SN749_0073_BD0CV8ABXX_1			NA	NA
BRCA	TCGA-AO-A12H	modelComp	tcgaComp	TCGA-AO-A12H-01A-11D-A10Y-09	TCGA-AO-A12H-01A-11D-A10Y-09_IlluminaGA-DNASeq_exome_2.bam	TCGA-AO-A12H-10A-01D-A110-09	TCGA-AO-A12H-10A-01D-A110-09_IlluminaGA-DNASeq_exome_1.bam	TCGA-AO-A12H-01A-11R-A115-07	110608_UNC13-SN749_0073_BD0CV8ABXX_2			NA	NA
BRCA	TCGA-AO-A1KP	modelComp	tcgaComp	TCGA-AO-A1KP-01A-11D-A13L-09	8faa4244e060a219de4f0524da5765c2.bam	TCGA-AO-A1KP-10A-01W-A14R-09	c9de510c8a877b27fc42577c8aaf8879.bam	TCGA-AO-A1KP-01A-11R-A13Q-07	110729_UNC15-SN850_0102_BD0E5DABXX_3			NA	NA
BRCA	TCGA-AO-A1KR	modelComp	tcgaComp	TCGA-AO-A1KR-01A-12D-A142-09	6c4f2f966cc7c02b9afc7a7ff32d5834.bam	TCGA-AO-A1KR-10A-01D-A142-09	9e051907c47f338f5ee6fc5838832f33.bam	TCGA-AO-A1KR-01A-12R-A144-07	110803_UNC15-SN850_0106_BD0DK2ABXX_1			NA	NA
BRCA	TCGA-AO-A1KS	modelComp	tcgaComp	TCGA-AO-A1KS-01A-11D-A13L-09	e95836a3d7698ee296894e7aaff81a34.bam	TCGA-AO-A1KS-10A-01W-A14R-09	b9defedf5ff8f778634f1e391821dcc2.bam	TCGA-AO-A1KS-01A-11R-A13Q-07	110901_UNC12-SN629_0126_AD0DG0ABXX_4			NA	NA
BRCA	TCGA-AO-A1KT	modelComp	tcgaComp	TCGA-AO-A1KT-01A-11D-A13L-09	47cea8f112ac9d623a4100e619e6db64.bam	TCGA-AO-A1KT-10A-01D-A188-09	67cf278b970bd44f31f9ca530b4ebdb1.bam	TCGA-AO-A1KT-01A-11R-A13Q-07	110729_UNC15-SN850_0102_BD0E5DABXX_4			NA	NA
BRCA	TCGA-AQ-A04H	modelComp	tcgaComp	TCGA-AQ-A04H-01B-11D-A10M-09	TCGA-AQ-A04H-01B-11D-A10M-09_IlluminaGA-DNASeq_exome_1.bam	TCGA-AQ-A04H-10A-01D-A10M-09	7dc17dd9d5a18d8c25fb263138be5d8b.bam	TCGA-AQ-A04H-01B-11R-A10J-07	110509_UNC14-SN744_0110_AC02MVABXX_5			NA	NA
BRCA	TCGA-AQ-A04J	modelComp	tcgaComp	TCGA-AQ-A04J-01A-02W-A050-09	TCGA-AQ-A04J-01A-02W-A050-09_IlluminaGA-DNASeq_exome.bam	TCGA-AQ-A04J-10A-01W-A055-09	TCGA-AQ-A04J-10A-01W-A055-09_IlluminaGA-DNASeq_exome.bam	TCGA-AQ-A04J-01A-02R-A034-07	110218_UNC12-SN629_0062_B81DEHABXX_8			/912289ca-9b8c-4b62-8bc6-b280f47a5513/5ef6a0389326d4bf5accd20037a358d3.bam	/b82de11e-f66f-40c5-b4c6-912bc612162e/6011eb0b47e84a64100b4ab1fb7890d4.bam
BRCA	TCGA-AQ-A0Y5	modelComp	tcgaComp	TCGA-AQ-A0Y5-01A-11D-A14K-09	f80f0641199eee19175f894acccc714f.bam	TCGA-AQ-A0Y5-10A-01D-A17G-09	3a61d02bb7bcc293b218a6da3d340901.bam	TCGA-AQ-A0Y5-01A-11R-A14M-07	110919_UNC13-SN749_0113_AB00WUABXX_8_GCCAAT			NA	NA
BRCA	TCGA-AQ-A1H2	modelComp	tcgaComp	TCGA-AQ-A1H2-01A-11D-A13L-09	402d87aae771ef12afae3e3e899040a2.bam	TCGA-AQ-A1H2-10A-01D-A13O-09	c02f14a31d7f6b3060439d41bee81dd3.bam	TCGA-AQ-A1H2-01A-11R-A13Q-07	110805_UNC11-SN627_0134_AC042TABXX_4			NA	NA
BRCA	TCGA-AQ-A1H3	modelComp	tcgaComp	TCGA-AQ-A1H3-01A-31D-A13L-09	c0ab14a729f226486d1dfa3281449463.bam	TCGA-AQ-A1H3-10A-01D-A188-09	575d5879395ade142618fda7eda2f5d6.bam	TCGA-AQ-A1H3-01A-31R-A13Q-07	110805_UNC11-SN627_0134_AC042TABXX_5			NA	NA
BRCA	TCGA-AR-A0TP	modelComp	tcgaComp	TCGA-AR-A0TP-01A-11D-A099-09	TCGA-AR-A0TP-01A-11D-A099-09_IlluminaGA-DNASeq_exome.bam	TCGA-AR-A0TP-10A-01D-A099-09	TCGA-AR-A0TP-10A-01D-A099-09_IlluminaGA-DNASeq_exome.bam	TCGA-AR-A0TP-01A-11R-A084-07	110426_UNC12-SN629_0077_AB08WNABXX_2			NA	NA
BRCA	TCGA-AR-A0TQ	modelComp	tcgaComp	TCGA-AR-A0TQ-01A-11D-A099-09	TCGA-AR-A0TQ-01A-11D-A099-09_IlluminaGA-DNASeq_exome.bam	TCGA-AR-A0TQ-10A-01D-A099-09	TCGA-AR-A0TQ-10A-01D-A099-09_IlluminaGA-DNASeq_exome.bam	TCGA-AR-A0TQ-01A-11R-A084-07	110325_UNC13-SN749_0047_AB02CWABXX_7			NA	NA
BRCA	TCGA-AR-A0TR	modelComp	tcgaComp	TCGA-AR-A0TR-01A-11D-A099-09	TCGA-AR-A0TR-01A-11D-A099-09_IlluminaGA-DNASeq_exome.bam	TCGA-AR-A0TR-10A-01D-A099-09	TCGA-AR-A0TR-10A-01D-A099-09_IlluminaGA-DNASeq_exome.bam	TCGA-AR-A0TR-01A-11R-A084-07	110325_UNC13-SN749_0047_AB02CWABXX_8			NA	NA
BRCA	TCGA-AR-A0TS	modelComp	tcgaComp	TCGA-AR-A0TS-01A-11D-A10Y-09	TCGA-AR-A0TS-01A-11D-A10Y-09_IlluminaGA-DNASeq_exome_2.bam	TCGA-AR-A0TS-10A-01D-A110-09	TCGA-AR-A0TS-10A-01D-A110-09_IlluminaGA-DNASeq_exome.bam	TCGA-AR-A0TS-01A-11R-A115-07	110628_UNC10-SN254_0238_AC03J5ABXX_5			NA	NA
BRCA	TCGA-AR-A0TT	modelComp	tcgaComp	TCGA-AR-A0TT-01A-31D-A099-09	TCGA-AR-A0TT-01A-31D-A099-09_IlluminaGA-DNASeq_exome.bam	TCGA-AR-A0TT-10A-01D-A099-09	TCGA-AR-A0TT-10A-01D-A099-09_IlluminaGA-DNASeq_exome.bam	TCGA-AR-A0TT-01A-31R-A084-07	110315_UNC9-SN296_0160_BB05L8ABXX_3			NA	NA
BRCA	TCGA-AR-A0TU	modelComp	tcgaComp	TCGA-AR-A0TU-01A-31D-A10G-09	TCGA-AR-A0TU-01A-31D-A10G-09_IlluminaGA-DNASeq_exome_HOLD_QC_PENDING.bam	TCGA-AR-A0TU-10A-01D-A10G-09	TCGA-AR-A0TU-10A-01D-A10G-09_IlluminaGA-DNASeq_exome.bam	TCGA-AR-A0TU-01A-31R-A109-07	110912_UNC13-SN749_0112_BD0DDTABXX_7			NA	NA
BRCA	TCGA-AR-A0TV	modelComp	tcgaComp	TCGA-AR-A0TV-01A-21D-A099-09	TCGA-AR-A0TV-01A-21D-A099-09_IlluminaGA-DNASeq_exome.bam	TCGA-AR-A0TV-10A-01D-A099-09	TCGA-AR-A0TV-10A-01D-A099-09_IlluminaGA-DNASeq_exome.bam	TCGA-AR-A0TV-01A-21R-A084-07	110315_UNC9-SN296_0160_BB05L8ABXX_4			NA	NA
BRCA	TCGA-AR-A0TW	modelComp	tcgaComp	TCGA-AR-A0TW-01A-11D-A099-09	TCGA-AR-A0TW-01A-11D-A099-09_IlluminaGA-DNASeq_exome.bam	TCGA-AR-A0TW-10A-01D-A099-09	TCGA-AR-A0TW-10A-01D-A099-09_IlluminaGA-DNASeq_exome.bam	TCGA-AR-A0TW-01A-11R-A084-07	110406_UNC13-SN749_0049_AC008AABXX_8			NA	NA
BRCA	TCGA-AR-A0TX	modelComp	tcgaComp	TCGA-AR-A0TX-01A-11D-A099-09	TCGA-AR-A0TX-01A-11D-A099-09_IlluminaGA-DNASeq_exome.bam	TCGA-AR-A0TX-10A-01D-A099-09	TCGA-AR-A0TX-10A-01D-A099-09_IlluminaGA-DNASeq_exome.bam	TCGA-AR-A0TX-01A-11R-A084-07	110406_UNC13-SN749_0050_BB05L2ABXX_1			/cebba3c0-3dbf-46c1-ad6f-190fad4bc451/9730009cb05430035cc9988462351cef.bam	/03e8aa4f-c18e-422d-ac34-c8c0a66f6fae/f5c26e99b5958414aeaf70107fafd713.bam
BRCA	TCGA-AR-A0TY	modelComp	tcgaComp	TCGA-AR-A0TY-01A-12W-A12T-09	2b7df7533a370db9224f6f7a49d06d43.bam	TCGA-AR-A0TY-10A-01D-A110-09	TCGA-AR-A0TY-10A-01D-A110-09_IlluminaGA-DNASeq_exome_1.bam	TCGA-AR-A0TY-01A-12R-A115-07	110606_UNC12-SN629_0090_AD0CTGABXX_5			NA	NA
BRCA	TCGA-AR-A0TZ	modelComp	tcgaComp	TCGA-AR-A0TZ-01A-12D-A099-09	TCGA-AR-A0TZ-01A-12D-A099-09_IlluminaGA-DNASeq_exome.bam	TCGA-AR-A0TZ-10A-01D-A099-09	TCGA-AR-A0TZ-10A-01D-A099-09_IlluminaGA-DNASeq_exome.bam	TCGA-AR-A0TZ-01A-12R-A084-07	110426_UNC12-SN629_0077_AB08WNABXX_3			NA	NA
BRCA	TCGA-AR-A0U0	modelComp	tcgaComp	TCGA-AR-A0U0-01A-11D-A10G-09	TCGA-AR-A0U0-01A-11D-A10G-09_IlluminaGA-DNASeq_exome_HOLD_QC_PENDING.bam	TCGA-AR-A0U0-10A-01D-A10G-09	TCGA-AR-A0U0-10A-01D-A10G-09_IlluminaGA-DNASeq_exome_HOLD_QC_PENDING.bam	TCGA-AR-A0U0-01A-11R-A109-07	110912_UNC13-SN749_0112_BD0DDTABXX_8			NA	NA
BRCA	TCGA-AR-A0U2	modelComp	tcgaComp	TCGA-AR-A0U2-01A-11D-A10G-09	TCGA-AR-A0U2-01A-11D-A10G-09_IlluminaGA-DNASeq_exome_HOLD_QC_PENDING.bam	TCGA-AR-A0U2-10A-01D-A10G-09	TCGA-AR-A0U2-10A-01D-A10G-09_IlluminaGA-DNASeq_exome_HOLD_QC_PENDING.bam	TCGA-AR-A0U2-01A-11R-A109-07	110913_UNC14-SN744_0165_BD0DCHABXX_1			NA	NA
BRCA	TCGA-AR-A0U3	modelComp	tcgaComp	TCGA-AR-A0U3-01A-11D-A10G-09	TCGA-AR-A0U3-01A-11D-A10G-09_IlluminaGA-DNASeq_exome_HOLD_QC_PENDING.bam	TCGA-AR-A0U3-10A-01D-A10G-09	TCGA-AR-A0U3-10A-01D-A10G-09_IlluminaGA-DNASeq_exome_HOLD_QC_PENDING.bam	TCGA-AR-A0U3-01A-11R-A109-07	110913_UNC14-SN744_0165_BD0DCHABXX_2			NA	NA
BRCA	TCGA-AR-A1AH	modelComp	tcgaComp	TCGA-AR-A1AH-01A-11D-A12B-09	TCGA-AR-A1AH-01A-11D-A12B-09_IlluminaGA-DNASeq_exome.bam	TCGA-AR-A1AH-10A-01D-A12B-09	TCGA-AR-A1AH-10A-01D-A12B-09_IlluminaGA-DNASeq_exome.bam	TCGA-AR-A1AH-01A-11R-A12D-07	110628_UNC10-SN254_0239_BD0CTRABXX_4			NA	NA
BRCA	TCGA-AR-A1AI	modelComp	tcgaComp	TCGA-AR-A1AI-01A-11D-A12Q-09	TCGA-AR-A1AI-01A-11D-A12Q-09_IlluminaGA-DNASeq_exome_1.bam	TCGA-AR-A1AI-10A-01D-A12Q-09	TCGA-AR-A1AI-10A-01D-A12Q-09_IlluminaGA-DNASeq_exome.bam	TCGA-AR-A1AI-01A-11R-A12P-07	110720_UNC14-SN744_0144_AC0404ABXX_1			NA	NA
BRCA	TCGA-AR-A1AJ	modelComp	tcgaComp	TCGA-AR-A1AJ-01A-21D-A12Q-09	TCGA-AR-A1AJ-01A-21D-A12Q-09_IlluminaGA-DNASeq_exome.bam	TCGA-AR-A1AJ-10A-01D-A12Q-09	TCGA-AR-A1AJ-10A-01D-A12Q-09_IlluminaGA-DNASeq_exome.bam	TCGA-AR-A1AJ-01A-21R-A12P-07	110720_UNC14-SN744_0145_BB086PABXX_8			NA	NA
BRCA	TCGA-AR-A1AK	modelComp	tcgaComp	TCGA-AR-A1AK-01A-21D-A12Q-09	TCGA-AR-A1AK-01A-21D-A12Q-09_IlluminaGA-DNASeq_exome.bam	TCGA-AR-A1AK-10A-01D-A12Q-09	TCGA-AR-A1AK-10A-01D-A12Q-09_IlluminaGA-DNASeq_exome.bam	TCGA-AR-A1AK-01A-21R-A12P-07	110720_UNC14-SN744_0145_BB086PABXX_7			NA	NA
BRCA	TCGA-AR-A1AL	modelComp	tcgaComp	TCGA-AR-A1AL-01A-21D-A12Q-09	TCGA-AR-A1AL-01A-21D-A12Q-09_IlluminaGA-DNASeq_exome.bam	TCGA-AR-A1AL-10A-01D-A12Q-09	TCGA-AR-A1AL-10A-01D-A12Q-09_IlluminaGA-DNASeq_exome.bam	TCGA-AR-A1AL-01A-21R-A12P-07	110725_UNC11-SN627_0129_barcode040FABXX_2			NA	NA
BRCA	TCGA-AR-A1AN	modelComp	tcgaComp	TCGA-AR-A1AN-01A-11D-A12Q-09	TCGA-AR-A1AN-01A-11D-A12Q-09_IlluminaGA-DNASeq_exome.bam	TCGA-AR-A1AN-10A-01D-A12Q-09	TCGA-AR-A1AN-10A-01D-A12Q-09_IlluminaGA-DNASeq_exome.bam	TCGA-AR-A1AN-01A-11R-A12P-07	110725_UNC11-SN627_0129_barcode040FABXX_3			NA	NA
BRCA	TCGA-AR-A1AO	modelComp	tcgaComp	TCGA-AR-A1AO-01A-11D-A12Q-09	TCGA-AR-A1AO-01A-11D-A12Q-09_IlluminaGA-DNASeq_exome.bam	TCGA-AR-A1AO-10A-01D-A12Q-09	TCGA-AR-A1AO-10A-01D-A12Q-09_IlluminaGA-DNASeq_exome.bam	TCGA-AR-A1AO-01A-11R-A12P-07	110706_UNC12-SN629_0106_AC043GABXX_4			NA	NA
BRCA	TCGA-AR-A1AP	modelComp	tcgaComp	TCGA-AR-A1AP-01A-11D-A12Q-09	TCGA-AR-A1AP-01A-11D-A12Q-09_IlluminaGA-DNASeq_exome.bam	TCGA-AR-A1AP-10A-01D-A12Q-09	TCGA-AR-A1AP-10A-01D-A12Q-09_IlluminaGA-DNASeq_exome.bam	TCGA-AR-A1AP-01A-11R-A12P-07	110720_UNC14-SN744_0144_AC0404ABXX_4			NA	NA
BRCA	TCGA-AR-A1AQ	modelComp	tcgaComp	TCGA-AR-A1AQ-01A-11D-A12Q-09	TCGA-AR-A1AQ-01A-11D-A12Q-09_IlluminaGA-DNASeq_exome.bam	TCGA-AR-A1AQ-10A-01D-A12Q-09	TCGA-AR-A1AQ-10A-01D-A12Q-09_IlluminaGA-DNASeq_exome.bam	TCGA-AR-A1AQ-01A-11R-A12P-07	110706_UNC12-SN629_0106_AC043GABXX_5			NA	NA
BRCA	TCGA-AR-A1AR	modelComp	tcgaComp	TCGA-AR-A1AR-01A-31D-A135-09	TCGA-AR-A1AR-01A-31D-A135-09_IlluminaGA-DNASeq_exome_1.bam	TCGA-AR-A1AR-10A-01D-A135-09	TCGA-AR-A1AR-10A-01D-A135-09_IlluminaGA-DNASeq_exome_1.bam	TCGA-AR-A1AR-01A-31R-A137-07	110725_UNC15-SN850_0099_AD0DETABXX_4			NA	NA
BRCA	TCGA-AR-A1AS	modelComp	tcgaComp	TCGA-AR-A1AS-01A-11D-A12Q-09	TCGA-AR-A1AS-01A-11D-A12Q-09_IlluminaGA-DNASeq_exome.bam	TCGA-AR-A1AS-10A-01D-A12Q-09	TCGA-AR-A1AS-10A-01D-A12Q-09_IlluminaGA-DNASeq_exome.bam	TCGA-AR-A1AS-01A-11R-A12P-07	110720_UNC14-SN744_0145_BB086PABXX_6			NA	NA
BRCA	TCGA-AR-A1AU	modelComp	tcgaComp	TCGA-AR-A1AU-01A-11D-A12Q-09	TCGA-AR-A1AU-01A-11D-A12Q-09_IlluminaGA-DNASeq_exome.bam	TCGA-AR-A1AU-10A-01D-A12Q-09	TCGA-AR-A1AU-10A-01D-A12Q-09_IlluminaGA-DNASeq_exome.bam	TCGA-AR-A1AU-01A-11R-A12P-07	110720_UNC14-SN744_0145_BB086PABXX_4			NA	NA
BRCA	TCGA-AR-A1AV	modelComp	tcgaComp	TCGA-AR-A1AV-01A-21D-A12Q-09	TCGA-AR-A1AV-01A-21D-A12Q-09_IlluminaGA-DNASeq_exome.bam	TCGA-AR-A1AV-10A-01D-A12Q-09	TCGA-AR-A1AV-10A-01D-A12Q-09_IlluminaGA-DNASeq_exome.bam	TCGA-AR-A1AV-01A-21R-A12P-07	110725_UNC11-SN627_0129_barcode040FABXX_4			NA	NA
BRCA	TCGA-AR-A1AW	modelComp	tcgaComp	TCGA-AR-A1AW-01A-21D-A12Q-09	TCGA-AR-A1AW-01A-21D-A12Q-09_IlluminaGA-DNASeq_exome.bam	TCGA-AR-A1AW-10A-01D-A12Q-09	TCGA-AR-A1AW-10A-01D-A12Q-09_IlluminaGA-DNASeq_exome.bam	TCGA-AR-A1AW-01A-21R-A12P-07	110801_UNC10-SN254_0250_AC01YCABXX_1			NA	NA
BRCA	TCGA-AR-A1AX	modelComp	tcgaComp	TCGA-AR-A1AX-01A-11D-A12Q-09	TCGA-AR-A1AX-01A-11D-A12Q-09_IlluminaGA-DNASeq_exome.bam	TCGA-AR-A1AX-10A-01D-A12Q-09	TCGA-AR-A1AX-10A-01D-A12Q-09_IlluminaGA-DNASeq_exome.bam	TCGA-AR-A1AX-01A-11R-A12P-07	110706_UNC12-SN629_0106_AC043GABXX_6			NA	NA
BRCA	TCGA-AR-A1AY	modelComp	tcgaComp	TCGA-AR-A1AY-01A-21D-A12Q-09	TCGA-AR-A1AY-01A-21D-A12Q-09_IlluminaGA-DNASeq_exome_1.bam	TCGA-AR-A1AY-10A-01D-A12Q-09	TCGA-AR-A1AY-10A-01D-A12Q-09_IlluminaGA-DNASeq_exome.bam	TCGA-AR-A1AY-01A-21R-A12P-07	110706_UNC12-SN629_0106_AC043GABXX_7			NA	NA
BRCA	TCGA-AR-A24H	modelComp	tcgaComp	TCGA-AR-A24H-01A-11D-A167-09	015537fb5f5fb8cdbefb1556ec7568e5.bam	TCGA-AR-A24H-10A-01D-A167-09	e0e5b7602cb28e6ddfd34f9e2e86aded.bam	TCGA-AR-A24H-01A-11R-A169-07	110919_UNC12-SN629_0142_BB00V1ABXX_4_CGATGT			NA	NA
BRCA	TCGA-AR-A24K	modelComp	tcgaComp	TCGA-AR-A24K-01A-11D-A167-09	aa329e3d09fb8c0ad43ce0591941925a.bam	TCGA-AR-A24K-10A-01D-A167-09	33c6e70dcb6b1c7a4bd072ea74fabfb0.bam	TCGA-AR-A24K-01A-11R-A169-07	110919_UNC12-SN629_0142_BB00V1ABXX_5_CGATGT			NA	NA
BRCA	TCGA-AR-A24L	modelComp	tcgaComp	TCGA-AR-A24L-01A-11D-A167-09	614ba146c47a7ac9b7019013effc26d3.bam	TCGA-AR-A24L-10A-01D-A167-09	24c026725b5c5ac01a48f5cad7cf856a.bam	TCGA-AR-A24L-01A-11R-A169-07	110919_UNC12-SN629_0142_BB00V1ABXX_6_CGATGT			NA	NA
BRCA	TCGA-AR-A24M	modelComp	tcgaComp	TCGA-AR-A24M-01A-11D-A167-09	6feded703d3a20380a101c32c36cf5a5.bam	TCGA-AR-A24M-10A-01D-A167-09	ad31c7490d94e4bfa5f518f3fe45b30b.bam	TCGA-AR-A24M-01A-11R-A169-07	110919_UNC12-SN629_0142_BB00V1ABXX_7_CGATGT			NA	NA
BRCA	TCGA-AR-A24N	modelComp	tcgaComp	TCGA-AR-A24N-01A-11D-A167-09	b9ad11048216afa5d9c85f27388fed63.bam	TCGA-AR-A24N-10A-01D-A167-09	05ef6cf72ab8ffbc35f53e34340b287b.bam	TCGA-AR-A24N-01A-11R-A169-07	110919_UNC12-SN629_0142_BB00V1ABXX_8_CGATGT			NA	NA
BRCA	TCGA-AR-A24O	modelComp	tcgaComp	TCGA-AR-A24O-01A-11D-A167-09	e75b4dbfc3717481b7937d7c9ccaab04.bam	TCGA-AR-A24O-10A-01D-A167-09	a71f5f144a08354f365387064c100f77.bam	TCGA-AR-A24O-01A-11R-A169-07	110921_UNC16-SN851_0089_AB0101ABXX_1_CGATGT			NA	NA
BRCA	TCGA-AR-A24P	modelComp	tcgaComp	TCGA-AR-A24P-01A-11D-A167-09	f19fcfdcf18aa65c555056c7fd35e42f.bam	TCGA-AR-A24P-10A-01D-A167-09	e16c97a6ad2bba70c867f3b0103a39ba.bam	TCGA-AR-A24P-01A-11R-A169-07	110921_UNC16-SN851_0089_AB0101ABXX_2_CGATGT			NA	NA
BRCA	TCGA-AR-A24Q	modelComp	tcgaComp	TCGA-AR-A24Q-01A-12D-A167-09	7b23cb0f62d877c0421820ec4c315b43.bam	TCGA-AR-A24Q-10A-01D-A167-09	26a515efef30eb7761da5e3d81389968.bam	TCGA-AR-A24Q-01A-12R-A169-07	110921_UNC16-SN851_0089_AB0101ABXX_3_CGATGT			NA	NA
BRCA	TCGA-AR-A24R	modelComp	tcgaComp	TCGA-AR-A24R-01A-11D-A167-09	41e17d4f15b57a9673620126bf221237.bam	TCGA-AR-A24R-10A-01D-A167-09	0fe4ae2a78c58198073abf9552317065.bam	TCGA-AR-A24R-01A-11R-A169-07	110921_UNC16-SN851_0089_AB0101ABXX_4_CGATGT			NA	NA
BRCA	TCGA-AR-A24S	modelComp	tcgaComp	TCGA-AR-A24S-01A-11D-A167-09	8a532305489d657a39aa94c55a02f326.bam	TCGA-AR-A24S-10A-01D-A167-09	fe5c456ca17b25101d85988fc1eb71e6.bam	TCGA-AR-A24S-01A-11R-A169-07	110921_UNC16-SN851_0089_AB0101ABXX_5_CGATGT			NA	NA
BRCA	TCGA-AR-A24T	modelComp	tcgaComp	TCGA-AR-A24T-01A-11D-A167-09	fed1ead41895c59236a531158e77b931.bam	TCGA-AR-A24T-10A-01D-A167-09	12a1c3931f17a4ca7d5a16454d8251d5.bam	TCGA-AR-A24T-01A-11R-A169-07	110921_UNC16-SN851_0089_AB0101ABXX_6_CGATGT			NA	NA
BRCA	TCGA-AR-A24U	modelComp	tcgaComp	TCGA-AR-A24U-01A-11D-A167-09	da4c3941417d6e114d789bc21211cafd.bam	TCGA-AR-A24U-10A-01D-A167-09	73ee14919b6a2b6e21ddcce44379d589.bam	TCGA-AR-A24U-01A-11R-A169-07	110921_UNC16-SN851_0089_AB0101ABXX_7_CGATGT			NA	NA
BRCA	TCGA-AR-A24V	modelComp	tcgaComp	TCGA-AR-A24V-01A-21D-A167-09	2a18d2024fd1ef63850c931db84c75c7.bam	TCGA-AR-A24V-10A-01D-A167-09	3a59291c4e9510058c0c10f781171a3b.bam	TCGA-AR-A24V-01A-21R-A169-07	110921_UNC16-SN851_0089_AB0101ABXX_8_CGATGT			NA	NA
BRCA	TCGA-AR-A24W	modelComp	tcgaComp	TCGA-AR-A24W-01A-11D-A17G-09	29efc1800111c290b743c4059aa08098.bam	TCGA-AR-A24W-10A-01D-A167-09	d4024c2765883c044b648b7c43daa25f.bam	TCGA-AR-A24W-01A-11R-A169-07	110912_UNC16-SN851_0086_AB011WABXX_1			NA	NA
BRCA	TCGA-AR-A24X	modelComp	tcgaComp	TCGA-AR-A24X-01A-11D-A167-09	aa0081c727004869c583a5a36e601e47.bam	TCGA-AR-A24X-10A-01D-A167-09	1fe5a0ab9f2482a2637acae8493fc9e4.bam	TCGA-AR-A24X-01A-11R-A169-07	110912_UNC16-SN851_0086_AB011WABXX_2			NA	NA
BRCA	TCGA-AR-A24Z	modelComp	tcgaComp	TCGA-AR-A24Z-01A-11D-A167-09	08db405e4612cb7cd53993630c7bc11a.bam	TCGA-AR-A24Z-10A-01D-A167-09	dff855f0343053489a1ff46bf847cec8.bam	TCGA-AR-A24Z-01A-11R-A169-07	110912_UNC16-SN851_0086_AB011WABXX_3			NA	NA
BRCA	TCGA-AR-A250	modelComp	tcgaComp	TCGA-AR-A250-01A-31D-A167-09	630fdc3002c627e28b4bdd08daab7feb.bam	TCGA-AR-A250-10A-01D-A167-09	af18142d6315e31343f36913f92168a7.bam	TCGA-AR-A250-01A-31R-A169-07	110912_UNC16-SN851_0086_AB011WABXX_4			NA	NA
BRCA	TCGA-AR-A251	modelComp	tcgaComp	TCGA-AR-A251-01A-12D-A167-09	e36b40f25f0b532a17f9ca7d782af0bc.bam	TCGA-AR-A251-10A-01D-A167-09	149f1a67fba535b036e585cba89d5b5f.bam	TCGA-AR-A251-01A-12R-A169-07	110912_UNC16-SN851_0086_AB011WABXX_5			NA	NA
BRCA	TCGA-AR-A252	modelComp	tcgaComp	TCGA-AR-A252-01A-11D-A167-09	07803878293828b090523e551711c49b.bam	TCGA-AR-A252-10A-01D-A167-09	068b7217572bc92fa41cbf3378f15f37.bam	TCGA-AR-A252-01A-11R-A169-07	110912_UNC16-SN851_0086_AB011WABXX_6			NA	NA
BRCA	TCGA-AR-A254	modelComp	tcgaComp	TCGA-AR-A254-01A-21D-A167-09	e5af545d4767bf54886d54230ac46d9a.bam	TCGA-AR-A254-10A-01D-A167-09	b6f74717afa0ee307706412bea649cbc.bam	TCGA-AR-A254-01A-21R-A169-07	110907_UNC13-SN749_0110_AB00RJABXX_6			NA	NA
BRCA	TCGA-AR-A255	modelComp	tcgaComp	TCGA-AR-A255-01A-11D-A167-09	2c243beabb4d4ea2726b8a5eb30658a7.bam	TCGA-AR-A255-10A-01D-A167-09	cc693f1ff398e0957a1e874e2757d22f.bam	TCGA-AR-A255-01A-11R-A169-07	110912_UNC16-SN851_0086_AB011WABXX_7			NA	NA
BRCA	TCGA-AR-A256	modelComp	tcgaComp	TCGA-AR-A256-01A-11D-A167-09	d56e4beb02b259349e0aa41e1002416c.bam	TCGA-AR-A256-10A-01D-A167-09	01218e1cd1b806450e6954adedb202b1.bam	TCGA-AR-A256-01A-11R-A169-07	110912_UNC16-SN851_0086_AB011WABXX_8			NA	NA
BRCA	TCGA-B6-A0I2	modelComp	tcgaComp	TCGA-B6-A0I2-01A-11W-A050-09	TCGA-B6-A0I2-01A-11W-A050-09_IlluminaGA-DNASeq_exome_1.bam	TCGA-B6-A0I2-10A-01W-A055-09	TCGA-B6-A0I2-10A-01W-A055-09_IlluminaGA-DNASeq_exome.bam	TCGA-B6-A0I2-01A-11R-A034-07	110412_UNC13-SN749_0051_AB0168ABXX_1			/4701d486-d6a6-40ab-be32-53b9c2069992/2db39072c0d1914dea2d317877070812.bam	/98afd1a0-9101-45f6-9b15-5049b3bce7b4/e197a935bf028894f9cec5ec9a249bf2.bam
BRCA	TCGA-B6-A0I5~1	modelComp	tcgaComp	TCGA-B6-A0I5-01A-11W-A100-09	TCGA-B6-A0I5-01A-11W-A100-09_IlluminaGA-DNASeq_exome.bam	TCGA-B6-A0I5-10A-01W-A055-09	TCGA-B6-A0I5-10A-01W-A055-09_IlluminaGA-DNASeq_exome.bam	TCGA-B6-A0I5-01A-11R-A034-07	110412_UNC13-SN749_0051_AB0168ABXX_2			NA	NA
BRCA	TCGA-B6-A0I6~1	modelComp	tcgaComp	TCGA-B6-A0I6-01A-11D-A128-09	TCGA-B6-A0I6-01A-11D-A128-09_IlluminaGA-DNASeq_exome_1.bam	TCGA-B6-A0I6-10A-01W-A055-09	TCGA-B6-A0I6-10A-01W-A055-09_IlluminaGA-DNASeq_exome.bam	TCGA-B6-A0I6-01A-11R-A034-07	110412_UNC13-SN749_0051_AB0168ABXX_3			/4b7c5c51-36d4-45a4-ae4d-0e8154e4f0c6/bbb8b1b82e376eb4e8ac399b06def113.bam	/be4e193a-0c7e-4f1f-bb1d-db374264155d/1e6e9eda1facdcda16b8442c40fec9c7.bam
BRCA	TCGA-B6-A0I8	modelComp	tcgaComp	TCGA-B6-A0I8-01A-11W-A050-09	TCGA-B6-A0I8-01A-11W-A050-09_IlluminaGA-DNASeq_exome_1.bam	TCGA-B6-A0I8-10A-01W-A055-09	TCGA-B6-A0I8-10A-01W-A055-09_IlluminaGA-DNASeq_exome.bam	TCGA-B6-A0I8-01A-11R-A034-07	110412_UNC13-SN749_0051_AB0168ABXX_4			NA	NA
BRCA	TCGA-B6-A0I9	modelComp	tcgaComp	TCGA-B6-A0I9-01A-11W-A050-09	TCGA-B6-A0I9-01A-11W-A050-09_IlluminaGA-DNASeq_exome_1.bam	TCGA-B6-A0I9-10A-01W-A055-09	TCGA-B6-A0I9-10A-01W-A055-09_IlluminaGA-DNASeq_exome.bam	TCGA-B6-A0I9-01A-11R-A034-07	110412_UNC13-SN749_0051_AB0168ABXX_5			NA	NA
BRCA	TCGA-B6-A0IA~1	modelComp	tcgaComp	TCGA-B6-A0IA-01A-11W-A050-09	TCGA-B6-A0IA-01A-11W-A050-09_IlluminaGA-DNASeq_exome.bam	TCGA-B6-A0IA-10A-01W-A055-09	TCGA-B6-A0IA-10A-01W-A055-09_IlluminaGA-DNASeq_exome.bam	TCGA-B6-A0IA-01A-11R-A034-07	110412_UNC13-SN749_0051_AB0168ABXX_6			NA	NA
BRCA	TCGA-B6-A0IB	modelComp	tcgaComp	TCGA-B6-A0IB-01A-11W-A050-09	TCGA-B6-A0IB-01A-11W-A050-09_IlluminaGA-DNASeq_exome_1.bam	TCGA-B6-A0IB-10A-01W-A055-09	TCGA-B6-A0IB-10A-01W-A055-09_IlluminaGA-DNASeq_exome.bam	TCGA-B6-A0IB-01A-11R-A034-07	110412_UNC13-SN749_0051_AB0168ABXX_7			NA	NA
BRCA	TCGA-B6-A0IC	modelComp	tcgaComp	TCGA-B6-A0IC-01A-11W-A050-09	TCGA-B6-A0IC-01A-11W-A050-09_IlluminaGA-DNASeq_exome.bam	TCGA-B6-A0IC-10A-01W-A055-09	TCGA-B6-A0IC-10A-01W-A055-09_IlluminaGA-DNASeq_exome.bam	TCGA-B6-A0IC-01A-11R-A034-07	110412_UNC13-SN749_0051_AB0168ABXX_8			NA	NA
BRCA	TCGA-B6-A0IE	modelComp	tcgaComp	TCGA-B6-A0IE-01A-11W-A050-09	TCGA-B6-A0IE-01A-11W-A050-09_IlluminaGA-DNASeq_exome.bam	TCGA-B6-A0IE-10A-01W-A055-09	TCGA-B6-A0IE-10A-01W-A055-09_IlluminaGA-DNASeq_exome.bam	TCGA-B6-A0IE-01A-11R-A034-07	110412_UNC13-SN749_0053_BB018EABXX_1			NA	NA
BRCA	TCGA-B6-A0IH	modelComp	tcgaComp	TCGA-B6-A0IH-01A-11D-A10Y-09	TCGA-B6-A0IH-01A-11D-A10Y-09_IlluminaGA-DNASeq_exome_2.bam	TCGA-B6-A0IH-10A-01D-A110-09	TCGA-B6-A0IH-10A-01D-A110-09_IlluminaGA-DNASeq_exome.bam	TCGA-B6-A0IH-01A-11R-A115-07	110510_UNC15-SN850_0068_AB0BDUABXX_4			NA	NA
BRCA	TCGA-B6-A0IJ	modelComp	tcgaComp	TCGA-B6-A0IJ-01A-11W-A050-09	TCGA-B6-A0IJ-01A-11W-A050-09_IlluminaGA-DNASeq_exome_1.bam	TCGA-B6-A0IJ-10A-01W-A055-09	TCGA-B6-A0IJ-10A-01W-A055-09_IlluminaGA-DNASeq_exome.bam	TCGA-B6-A0IJ-01A-11R-A034-07	110412_UNC13-SN749_0053_BB018EABXX_3			/f1a30e11-8635-4e92-b127-74219bab4bcc/fae749c6bcfc193aa1b9126628a2cf23.bam	/d1dda5ab-8b69-4570-a699-048c998c6081/f472a73249d16757bc8ffa8cace69db6.bam
BRCA	TCGA-B6-A0IK	modelComp	tcgaComp	TCGA-B6-A0IK-01A-12W-A071-09	TCGA-B6-A0IK-01A-12W-A071-09_HOLD_QC_PENDING_IlluminaGA-DNASeq_exome.bam	TCGA-B6-A0IK-10A-01W-A071-09	TCGA-B6-A0IK-10A-01W-A071-09_HOLD_QC_PENDING_IlluminaGA-DNASeq_exome.bam	TCGA-B6-A0IK-01A-12R-A056-07	110318_SN744_0079_AB042LABXX_5			NA	NA
BRCA	TCGA-B6-A0IM	modelComp	tcgaComp	TCGA-B6-A0IM-01A-11W-A050-09	TCGA-B6-A0IM-01A-11W-A050-09_IlluminaGA-DNASeq_exome.bam	TCGA-B6-A0IM-10A-01W-A055-09	TCGA-B6-A0IM-10A-01W-A055-09_IlluminaGA-DNASeq_exome.bam	TCGA-B6-A0IM-01A-11R-A034-07	110503_UNC12-SN629_0080_barcode011MABXX_4			NA	NA
BRCA	TCGA-B6-A0IN~1	modelComp	tcgaComp	TCGA-B6-A0IN-01A-11W-A050-09	TCGA-B6-A0IN-01A-11W-A050-09_IlluminaGA-DNASeq_exome.bam	TCGA-B6-A0IN-10A-01W-A055-09	TCGA-B6-A0IN-10A-01W-A055-09_IlluminaGA-DNASeq_exome.bam	TCGA-B6-A0IN-01A-11R-A034-07	110503_UNC12-SN629_0080_barcode011MABXX_5			NA	NA
BRCA	TCGA-B6-A0RE	modelComp	tcgaComp	TCGA-B6-A0RE-01A-11W-A071-09	TCGA-B6-A0RE-01A-11W-A071-09_HOLD_QC_PENDING_IlluminaGA-DNASeq_exome.bam	TCGA-B6-A0RE-10A-01W-A071-09	TCGA-B6-A0RE-10A-01W-A071-09_HOLD_QC_PENDING_IlluminaGA-DNASeq_exome.bam	TCGA-B6-A0RE-01A-11R-A056-07	110318_SN744_0079_AB042LABXX_6			/15c6fc97-de2a-472c-9f20-3bca01462f66/a765afe852088b93b14f4f8d87893494.bam	/7ff82d5b-8ad1-4da2-b6bf-f1c746609638/6e6df6d5127aa75119a983f6e9554092.bam
BRCA	TCGA-B6-A0RG	modelComp	tcgaComp	TCGA-B6-A0RG-01A-11W-A071-09	TCGA-B6-A0RG-01A-11W-A071-09_HOLD_QC_PENDING_IlluminaGA-DNASeq_exome.bam	TCGA-B6-A0RG-10A-01W-A071-09	TCGA-B6-A0RG-10A-01W-A071-09_HOLD_QC_PENDING_IlluminaGA-DNASeq_exome.bam	TCGA-B6-A0RG-01A-11R-A056-07	110318_SN744_0079_AB042LABXX_7			NA	NA
BRCA	TCGA-B6-A0RH	modelComp	tcgaComp	TCGA-B6-A0RH-01A-21D-A10Y-09	TCGA-B6-A0RH-01A-21D-A10Y-09_IlluminaGA-DNASeq_exome.bam	TCGA-B6-A0RH-10A-01D-A110-09	TCGA-B6-A0RH-10A-01D-A110-09_IlluminaGA-DNASeq_exome.bam	TCGA-B6-A0RH-01A-21R-A115-07	110607_UNC14-SN744_0125_BD0CRWABXX_3			NA	NA
BRCA	TCGA-B6-A0RI	modelComp	tcgaComp	TCGA-B6-A0RI-01A-11W-A071-09	TCGA-B6-A0RI-01A-11W-A071-09_HOLD_QC_PENDING_IlluminaGA-DNASeq_exome.bam	TCGA-B6-A0RI-10A-01W-A071-09	TCGA-B6-A0RI-10A-01W-A071-09_HOLD_QC_PENDING_IlluminaGA-DNASeq_exome.bam	TCGA-B6-A0RI-01A-11R-A056-07	110318_SN744_0080_BB042NABXX_1			NA	NA
BRCA	TCGA-B6-A0RL	modelComp	tcgaComp	TCGA-B6-A0RL-01A-11D-A099-09	TCGA-B6-A0RL-01A-11D-A099-09_IlluminaGA-DNASeq_exome_1.bam	TCGA-B6-A0RL-10A-01D-A099-09	TCGA-B6-A0RL-10A-01D-A099-09_IlluminaGA-DNASeq_exome.bam	TCGA-B6-A0RL-01A-11R-A084-07	110325_UNC13-SN749_0048_BB02DUABXX_1			NA	NA
BRCA	TCGA-B6-A0RM	modelComp	tcgaComp	TCGA-B6-A0RM-01A-11D-A099-09	TCGA-B6-A0RM-01A-11D-A099-09_IlluminaGA-DNASeq_exome.bam	TCGA-B6-A0RM-10A-01D-A099-09	TCGA-B6-A0RM-10A-01D-A099-09_IlluminaGA-DNASeq_exome.bam	TCGA-B6-A0RM-01A-11R-A084-07	110315_UNC9-SN296_0160_BB05L8ABXX_5			NA	NA
BRCA	TCGA-B6-A0RN	modelComp	tcgaComp	TCGA-B6-A0RN-01A-12D-A099-09	TCGA-B6-A0RN-01A-12D-A099-09_IlluminaGA-DNASeq_exome.bam	TCGA-B6-A0RN-10A-01D-A099-09	TCGA-B6-A0RN-10A-01D-A099-09_IlluminaGA-DNASeq_exome.bam	TCGA-B6-A0RN-01A-12R-A084-07	110315_UNC9-SN296_0160_BB05L8ABXX_6			NA	NA
BRCA	TCGA-B6-A0RO	modelComp	tcgaComp	TCGA-B6-A0RO-01A-22D-A099-09	TCGA-B6-A0RO-01A-22D-A099-09_IlluminaGA-DNASeq_exome.bam	TCGA-B6-A0RO-10A-01D-A099-09	TCGA-B6-A0RO-10A-01D-A099-09_IlluminaGA-DNASeq_exome_2.bam	TCGA-B6-A0RO-01A-22R-A084-07	110406_UNC13-SN749_0050_BB05L2ABXX_2			NA	NA
BRCA	TCGA-B6-A0RP	modelComp	tcgaComp	TCGA-B6-A0RP-01A-21D-A099-09	TCGA-B6-A0RP-01A-21D-A099-09_IlluminaGA-DNASeq_exome.bam	TCGA-B6-A0RP-10A-01D-A099-09	TCGA-B6-A0RP-10A-01D-A099-09_IlluminaGA-DNASeq_exome_2.bam	TCGA-B6-A0RP-01A-21R-A084-07	110406_UNC13-SN749_0050_BB05L2ABXX_3			NA	NA
BRCA	TCGA-B6-A0RQ	modelComp	tcgaComp	TCGA-B6-A0RQ-01A-11D-A10Y-09	TCGA-B6-A0RQ-01A-11D-A10Y-09_IlluminaGA-DNASeq_exome.bam	TCGA-B6-A0RQ-10A-01D-A110-09	TCGA-B6-A0RQ-10A-01D-A110-09_IlluminaGA-DNASeq_exome.bam	TCGA-B6-A0RQ-01A-11R-A115-07	110607_UNC14-SN744_0125_BD0CRWABXX_4			NA	NA
BRCA	TCGA-B6-A0RS	modelComp	tcgaComp	TCGA-B6-A0RS-01A-11D-A099-09	TCGA-B6-A0RS-01A-11D-A099-09_IlluminaGA-DNASeq_exome.bam	TCGA-B6-A0RS-10A-01W-A097-09	TCGA-B6-A0RS-10A-01W-A097-09_IlluminaGA-DNASeq_exome_1.bam	TCGA-B6-A0RS-01A-11R-A084-07	110426_UNC12-SN629_0077_AB08WNABXX_5			NA	NA
BRCA	TCGA-B6-A0RT	modelComp	tcgaComp	TCGA-B6-A0RT-01A-21D-A099-09	TCGA-B6-A0RT-01A-21D-A099-09_IlluminaGA-DNASeq_exome.bam	TCGA-B6-A0RT-10A-01D-A099-09	TCGA-B6-A0RT-10A-01D-A099-09_IlluminaGA-DNASeq_exome.bam	TCGA-B6-A0RT-01A-21R-A084-07	110426_UNC12-SN629_0077_AB08WNABXX_6			/46f30746-20e5-4159-bb2d-6393c536f2fe/9ae1429cc5f7f8e4692281baf49e4ff5.bam	/a9cfaf7f-7d15-4701-873f-b6284c9ecf65/b56e328d4f1f38dee893b6e4f51044ba.bam
BRCA	TCGA-B6-A0RU	modelComp	tcgaComp	TCGA-B6-A0RU-01A-11D-A099-09	TCGA-B6-A0RU-01A-11D-A099-09_IlluminaGA-DNASeq_exome.bam	TCGA-B6-A0RU-10A-01D-A099-09	TCGA-B6-A0RU-10A-01D-A099-09_IlluminaGA-DNASeq_exome.bam	TCGA-B6-A0RU-01A-11R-A084-07	110325_UNC13-SN749_0048_BB02DUABXX_2			/04d09fee-cfda-4d8a-80fe-9ad96d8fefb2/5c54cebf17d98a845d11ad5d5185f4a0.bam	/b43c9b79-be36-496a-8fa0-29ecdfa2d315/2548c39fc92627580ce126914f9e541c.bam
BRCA	TCGA-B6-A0RV	modelComp	tcgaComp	TCGA-B6-A0RV-01A-11D-A099-09	TCGA-B6-A0RV-01A-11D-A099-09_IlluminaGA-DNASeq_exome.bam	TCGA-B6-A0RV-10A-01D-A099-09	TCGA-B6-A0RV-10A-01D-A099-09_IlluminaGA-DNASeq_exome.bam	TCGA-B6-A0RV-01A-11R-A084-07	110325_UNC13-SN749_0048_BB02DUABXX_3			NA	NA
BRCA	TCGA-B6-A0WS	modelComp	tcgaComp	TCGA-B6-A0WS-01A-11D-A10Y-09	TCGA-B6-A0WS-01A-11D-A10Y-09_IlluminaGA-DNASeq_exome.bam	TCGA-B6-A0WS-10A-01D-A110-09	TCGA-B6-A0WS-10A-01D-A110-09_IlluminaGA-DNASeq_exome.bam	TCGA-B6-A0WS-01A-11R-A115-07	110607_UNC14-SN744_0125_BD0CRWABXX_5			NA	NA
BRCA	TCGA-B6-A0WT	modelComp	tcgaComp	TCGA-B6-A0WT-01A-11D-A10G-09	TCGA-B6-A0WT-01A-11D-A10G-09_IlluminaGA-DNASeq_exome_HOLD_QC_PENDING.bam	TCGA-B6-A0WT-10A-01D-A10G-09	TCGA-B6-A0WT-10A-01D-A10G-09_IlluminaGA-DNASeq_exome_HOLD_QC_PENDING.bam	TCGA-B6-A0WT-01A-11R-A109-07	110913_UNC14-SN744_0165_BD0DCHABXX_3			NA	NA
BRCA	TCGA-B6-A0WV	modelComp	tcgaComp	TCGA-B6-A0WV-01A-11D-A10G-09	ec55f521697c723ea2d53cebfe8884e8.bam	TCGA-B6-A0WV-10A-01D-A10G-09	TCGA-B6-A0WV-10A-01D-A10G-09_IlluminaGA-DNASeq_exome_1.bam	TCGA-B6-A0WV-01A-11R-A109-07	110913_UNC14-SN744_0165_BD0DCHABXX_4			NA	NA
BRCA	TCGA-B6-A0WW	modelComp	tcgaComp	TCGA-B6-A0WW-01A-11D-A10G-09	9ccf1ae94de98928f80f777dd04c4dc4.bam	TCGA-B6-A0WW-10A-01D-A10G-09	10222d5e64574147f2f2c28386a171b0.bam	TCGA-B6-A0WW-01A-11R-A109-07	110913_UNC14-SN744_0165_BD0DCHABXX_5			NA	NA
BRCA	TCGA-B6-A0WX	modelComp	tcgaComp	TCGA-B6-A0WX-01A-11D-A10G-09	TCGA-B6-A0WX-01A-11D-A10G-09_IlluminaGA-DNASeq_exome_HOLD_QC_PENDING.bam	TCGA-B6-A0WX-10A-01D-A10G-09	TCGA-B6-A0WX-10A-01D-A10G-09_IlluminaGA-DNASeq_exome_HOLD_QC_PENDING.bam	TCGA-B6-A0WX-01A-11R-A109-07	110506_UNC9-SN296_0179_AB0BEFABXX_2			NA	NA
BRCA	TCGA-B6-A0WY	modelComp	tcgaComp	TCGA-B6-A0WY-01A-11D-A10G-09	TCGA-B6-A0WY-01A-11D-A10G-09_IlluminaGA-DNASeq_exome_1.bam	TCGA-B6-A0WY-10A-01D-A10G-09	TCGA-B6-A0WY-10A-01D-A10G-09_IlluminaGA-DNASeq_exome.bam	TCGA-B6-A0WY-01A-11R-A109-07	110506_UNC9-SN296_0179_AB0BEFABXX_3			NA	NA
BRCA	TCGA-B6-A0WZ	modelComp	tcgaComp	TCGA-B6-A0WZ-01A-11D-A10G-09	TCGA-B6-A0WZ-01A-11D-A10G-09_IlluminaGA-DNASeq_exome_HOLD_QC_PENDING.bam	TCGA-B6-A0WZ-10A-01D-A10G-09	TCGA-B6-A0WZ-10A-01D-A10G-09_IlluminaGA-DNASeq_exome_HOLD_QC_PENDING.bam	TCGA-B6-A0WZ-01A-11R-A109-07	110506_UNC9-SN296_0179_AB0BEFABXX_8			NA	NA
BRCA	TCGA-B6-A0X0	modelComp	tcgaComp	TCGA-B6-A0X0-01A-21D-A10Y-09	TCGA-B6-A0X0-01A-21D-A10Y-09_IlluminaGA-DNASeq_exome.bam	TCGA-B6-A0X0-10A-01D-A110-09	TCGA-B6-A0X0-10A-01D-A110-09_IlluminaGA-DNASeq_exome_2.bam	TCGA-B6-A0X0-01A-21R-A115-07	110607_UNC14-SN744_0125_BD0CRWABXX_6			NA	NA
BRCA	TCGA-B6-A0X1	modelComp	tcgaComp	TCGA-B6-A0X1-01A-11D-A10G-09	TCGA-B6-A0X1-01A-11D-A10G-09_IlluminaGA-DNASeq_exome_HOLD_QC_PENDING.bam	TCGA-B6-A0X1-10A-01D-A117-09	TCGA-B6-A0X1-10A-01D-A117-09_IlluminaGA-DNASeq_exome_HOLD_QC_PENDING.bam	TCGA-B6-A0X1-01A-11R-A109-07	110913_UNC14-SN744_0165_BD0DCHABXX_6			NA	NA
BRCA	TCGA-B6-A0X4	modelComp	tcgaComp	TCGA-B6-A0X4-01A-11D-A10G-09	TCGA-B6-A0X4-01A-11D-A10G-09_IlluminaGA-DNASeq_exome.bam	TCGA-B6-A0X4-10A-01D-A10G-09	TCGA-B6-A0X4-10A-01D-A10G-09_IlluminaGA-DNASeq_exome_1.bam	TCGA-B6-A0X4-01A-11R-A109-07	110913_UNC14-SN744_0165_BD0DCHABXX_7			NA	NA
BRCA	TCGA-B6-A0X5	modelComp	tcgaComp	TCGA-B6-A0X5-01A-21D-A10G-09	TCGA-B6-A0X5-01A-21D-A10G-09_IlluminaGA-DNASeq_exome_HOLD_QC_PENDING.bam	TCGA-B6-A0X5-10A-01D-A10G-09	TCGA-B6-A0X5-10A-01D-A10G-09_IlluminaGA-DNASeq_exome_2.bam	TCGA-B6-A0X5-01A-21R-A109-07	110913_UNC14-SN744_0165_BD0DCHABXX_8			NA	NA
BRCA	TCGA-B6-A1KC	modelComp	tcgaComp	TCGA-B6-A1KC-01B-11D-A159-09	540f039a76788e9f5593a4744c841e1d.bam	TCGA-B6-A1KC-10A-01W-A14R-09	e9deff40d717da88f93f3d81a8b455d3.bam	TCGA-B6-A1KC-01B-11R-A157-07	110926_UNC12-SN629_0143_AD0DY7ABXX_4_CTTGTA			NA	NA
BRCA	TCGA-B6-A1KF	modelComp	tcgaComp	TCGA-B6-A1KF-01A-11D-A13L-09	0f21a77955703e85e72552d20ebcfd1e.bam	TCGA-B6-A1KF-10A-01W-A14R-09	09f639a7ab5606dc83a13f3a3fb5e95c.bam	TCGA-B6-A1KF-01A-11R-A13Q-07	110829_UNC10-SN254_0271_AC00PWABXX_2			NA	NA
BRCA	TCGA-B6-A1KN	modelComp	tcgaComp	TCGA-B6-A1KN-01A-11D-A13L-09	b68e6fbe71463c7197a38ae07b73b1fa.bam	TCGA-B6-A1KN-10A-01D-A188-09	8a4e62faa1b06d5dfc8d811d7994db01.bam	TCGA-B6-A1KN-01A-11R-A13Q-07	110901_UNC12-SN629_0126_AD0DG0ABXX_5			NA	NA
BRCA	TCGA-BH-A0AU	modelComp	tcgaComp	TCGA-BH-A0AU-01A-11D-A12Q-09	TCGA-BH-A0AU-01A-11D-A12Q-09_IlluminaGA-DNASeq_exome.bam	TCGA-BH-A0AU-11A-11D-A12Q-09	TCGA-BH-A0AU-11A-11D-A12Q-09_IlluminaGA-DNASeq_exome.bam	TCGA-BH-A0AU-01A-11R-A12P-07	110706_UNC12-SN629_0106_AC043GABXX_8	TCGA-BH-A0AU-11A-11R-A12P-07	110720_UNC14-SN744_0145_BB086PABXX_1	NA	NA
BRCA	TCGA-BH-A0AV	modelComp	tcgaComp	TCGA-BH-A0AV-01A-31D-A10Y-09	TCGA-BH-A0AV-01A-31D-A10Y-09_IlluminaGA-DNASeq_exome.bam	TCGA-BH-A0AV-10A-01D-A110-09	TCGA-BH-A0AV-10A-01D-A110-09_IlluminaGA-DNASeq_exome_2.bam	TCGA-BH-A0AV-01A-31R-A115-07	110607_UNC14-SN744_0125_BD0CRWABXX_7			NA	NA
BRCA	TCGA-BH-A0AW	modelComp	tcgaComp	TCGA-BH-A0AW-01A-11W-A071-09	TCGA-BH-A0AW-01A-11W-A071-09_HOLD_QC_PENDING_IlluminaGA-DNASeq_exome.bam	TCGA-BH-A0AW-10A-01W-A071-09	TCGA-BH-A0AW-10A-01W-A071-09_HOLD_QC_PENDING_IlluminaGA-DNASeq_exome.bam	TCGA-BH-A0AW-01A-11R-A056-07	110318_SN744_0080_BB042NABXX_2			NA	NA
BRCA	TCGA-BH-A0AY~1	modelComp	tcgaComp	TCGA-BH-A0AY-01A-21W-A019-09	TCGA-BH-A0AY-01A-21W-A019-09_IlluminaGA-DNASeq_exome.bam	TCGA-BH-A0AY-10A-01W-A021-09	TCGA-BH-A0AY-10A-01W-A021-09_IlluminaGA-DNASeq_exome.bam	TCGA-BH-A0AY-01A-21R-A00Z-07	110225_SN254_0195_A81LH6ABXX_8	TCGA-BH-A0AY-11A-23R-A089-07	110909_UNC9-SN296_0240_BD0DDBABXX_4	NA	NA
BRCA	TCGA-BH-A0AY~2		tcgaComp	TCGA-BH-A0AY-01A-21W-A019-09	TCGA-BH-A0AY-01A-21W-A019-09_IlluminaGA-DNASeq_exome.bam	TCGA-BH-A0AY-11A-23W-A100-09	TCGA-BH-A0AY-11A-23W-A100-09_IlluminaGA-DNASeq_exome.bam	TCGA-BH-A0AY-01A-21R-A00Z-07	110225_SN254_0195_A81LH6ABXX_8	TCGA-BH-A0AY-11A-23R-A089-07	110909_UNC9-SN296_0240_BD0DDBABXX_4	NA	NA
BRCA	TCGA-BH-A0AZ	modelComp	tcgaComp	TCGA-BH-A0AZ-01A-21D-A12Q-09	TCGA-BH-A0AZ-01A-21D-A12Q-09_IlluminaGA-DNASeq_exome.bam	TCGA-BH-A0AZ-11A-22D-A12Q-09	TCGA-BH-A0AZ-11A-22D-A12Q-09_IlluminaGA-DNASeq_exome.bam	TCGA-BH-A0AZ-01A-21R-A12P-07	110725_UNC11-SN627_0128_AB0AYGABXX_1	TCGA-BH-A0AZ-11A-22R-A12P-07	110725_UNC11-SN627_0129_barcode040FABXX_1	NA	NA
BRCA	TCGA-BH-A0B0	modelComp	tcgaComp	TCGA-BH-A0B0-01A-21D-A10Y-09	TCGA-BH-A0B0-01A-21D-A10Y-09_IlluminaGA-DNASeq_exome.bam	TCGA-BH-A0B0-10A-01D-A110-09	TCGA-BH-A0B0-10A-01D-A110-09_IlluminaGA-DNASeq_exome.bam	TCGA-BH-A0B0-01A-21R-A115-07	110607_UNC14-SN744_0125_BD0CRWABXX_8			NA	NA
BRCA	TCGA-BH-A0B1	modelComp	tcgaComp	TCGA-BH-A0B1-01A-12W-A071-09	TCGA-BH-A0B1-01A-12W-A071-09_HOLD_QC_PENDING_IlluminaGA-DNASeq_exome.bam	TCGA-BH-A0B1-10A-01W-A071-09	TCGA-BH-A0B1-10A-01W-A071-09_HOLD_QC_PENDING_IlluminaGA-DNASeq_exome.bam	TCGA-BH-A0B1-01A-12R-A056-07	110318_SN744_0080_BB042NABXX_3			NA	NA
BRCA	TCGA-BH-A0B5	modelComp	tcgaComp	TCGA-BH-A0B5-01A-11D-A12Q-09	TCGA-BH-A0B5-01A-11D-A12Q-09_IlluminaGA-DNASeq_exome.bam	TCGA-BH-A0B5-11A-23W-A14O-09	fe95320f45105f5fc2f83fa26c633f4e.bam	TCGA-BH-A0B5-01A-11R-A12P-07	110725_UNC11-SN627_0128_AB0AYGABXX_2	TCGA-BH-A0B5-11A-23R-A12P-07	110801_UNC10-SN254_0250_AC01YCABXX_2	NA	NA
BRCA	TCGA-BH-A0B7~1		tcgaComp	TCGA-BH-A0B7-01A-12D-A10Y-09	TCGA-BH-A0B7-01A-12D-A10Y-09_IlluminaGA-DNASeq_exome.bam	TCGA-BH-A0B7-11A-34D-A10Y-09	TCGA-BH-A0B7-11A-34D-A10Y-09_IlluminaGA-DNASeq_exome_2.bam	TCGA-BH-A0B7-01A-12R-A115-07	110620_UNC11-SN627_0109_AD0CNFABXX_8	TCGA-BH-A0B7-11A-34R-A115-07	110527_UNC10-SN254_0224_AD0CPKABXX_1	NA	NA
BRCA	TCGA-BH-A0B7~2	modelComp	tcgaComp	TCGA-BH-A0B7-01A-12D-A10Y-09	TCGA-BH-A0B7-01A-12D-A10Y-09_IlluminaGA-DNASeq_exome.bam	TCGA-BH-A0B7-10A-01D-A110-09	TCGA-BH-A0B7-10A-01D-A110-09_IlluminaGA-DNASeq_exome_1.bam	TCGA-BH-A0B7-01A-12R-A115-07	110620_UNC11-SN627_0109_AD0CNFABXX_8	TCGA-BH-A0B7-11A-34R-A115-07	110527_UNC10-SN254_0224_AD0CPKABXX_1	NA	NA
BRCA	TCGA-BH-A0BA~2	modelComp	tcgaComp	TCGA-BH-A0BA-01A-11W-A071-09	TCGA-BH-A0BA-01A-11W-A071-09_HOLD_QC_PENDING_IlluminaGA-DNASeq_exome.bam	TCGA-BH-A0BA-10A-01W-A071-09	TCGA-BH-A0BA-10A-01W-A071-09_HOLD_QC_PENDING_IlluminaGA-DNASeq_exome.bam	TCGA-BH-A0BA-01A-11R-A056-07	110318_SN744_0080_BB042NABXX_7			NA	NA
BRCA	TCGA-BH-A0BC~2	modelComp	tcgaComp	TCGA-BH-A0BC-01A-22D-A099-09	TCGA-BH-A0BC-01A-22D-A099-09_IlluminaGA-DNASeq_exome_2.bam	TCGA-BH-A0BC-10A-01D-A099-09	TCGA-BH-A0BC-10A-01D-A099-09_IlluminaGA-DNASeq_exome.bam	TCGA-BH-A0BC-01A-22R-A084-07	110325_UNC13-SN749_0048_BB02DUABXX_4	TCGA-BH-A0BC-11A-22R-A089-07	110909_UNC9-SN296_0240_BD0DDBABXX_7	NA	NA
BRCA	TCGA-BH-A0BD	modelComp	tcgaComp	TCGA-BH-A0BD-01A-11W-A050-09	TCGA-BH-A0BD-01A-11W-A050-09_IlluminaGA-DNASeq_exome.bam	TCGA-BH-A0BD-10A-01W-A055-09	TCGA-BH-A0BD-10A-01W-A055-09_IlluminaGA-DNASeq_exome.bam	TCGA-BH-A0BD-01A-11R-A034-07	110302_UNC11-SN627_0067_BB04EPABXX_7			NA	NA
BRCA	TCGA-BH-A0BF	modelComp	tcgaComp	TCGA-BH-A0BF-01A-21D-A12Q-09	TCGA-BH-A0BF-01A-21D-A12Q-09_IlluminaGA-DNASeq_exome.bam	TCGA-BH-A0BF-11A-31D-A12Q-09	TCGA-BH-A0BF-11A-31D-A12Q-09_IlluminaGA-DNASeq_exome.bam	TCGA-BH-A0BF-01A-21R-A12P-07	110725_UNC11-SN627_0128_AB0AYGABXX_3			NA	NA
BRCA	TCGA-BH-A0BG	modelComp	tcgaComp	TCGA-BH-A0BG-01A-11D-A10Y-09	TCGA-BH-A0BG-01A-11D-A10Y-09_IlluminaGA-DNASeq_exome.bam	TCGA-BH-A0BG-10A-01D-A110-09	TCGA-BH-A0BG-10A-01D-A110-09_IlluminaGA-DNASeq_exome.bam	TCGA-BH-A0BG-01A-11R-A115-07	110608_UNC13-SN749_0073_BD0CV8ABXX_4			NA	NA
BRCA	TCGA-BH-A0BL~1	modelComp	tcgaComp	TCGA-BH-A0BL-01A-11D-A10Y-09	TCGA-BH-A0BL-01A-11D-A10Y-09_IlluminaGA-DNASeq_exome.bam	TCGA-BH-A0BL-10A-01D-A110-09	474c303daf3b678f467a17d9f9fc5f7e.bam	TCGA-BH-A0BL-01A-11R-A115-07	110608_UNC13-SN749_0073_BD0CV8ABXX_5			NA	NA
BRCA	TCGA-BH-A0BL~2		tcgaComp	TCGA-BH-A0BL-01A-11D-A10Y-09	TCGA-BH-A0BL-01A-11D-A10Y-09_IlluminaGA-DNASeq_exome.bam	TCGA-BH-A0BL-11A-12D-A10Y-09	TCGA-BH-A0BL-11A-12D-A10Y-09_IlluminaGA-DNASeq_exome.bam	TCGA-BH-A0BL-01A-11R-A115-07	110608_UNC13-SN749_0073_BD0CV8ABXX_5			NA	NA
BRCA	TCGA-BH-A0BM~1		tcgaComp	TCGA-BH-A0BM-01A-11W-A071-09	TCGA-BH-A0BM-01A-11W-A071-09_HOLD_QC_PENDING_IlluminaGA-DNASeq_exome.bam	TCGA-BH-A0BM-11A-12W-A10F-09	TCGA-BH-A0BM-11A-12W-A10F-09_HOLD_QC_PENDING_IlluminaGA-DNASeq_exome.bam	TCGA-BH-A0BM-01A-11R-A056-07	110325_UNC11-SN627_0070_AB02DVABXX_1	TCGA-BH-A0BM-11A-12R-A089-07	110912_UNC13-SN749_0111_AD0DEAABXX_1	NA	NA
BRCA	TCGA-BH-A0BM~2	modelComp	tcgaComp	TCGA-BH-A0BM-01A-11W-A071-09	TCGA-BH-A0BM-01A-11W-A071-09_HOLD_QC_PENDING_IlluminaGA-DNASeq_exome.bam	TCGA-BH-A0BM-10A-01W-A071-09	TCGA-BH-A0BM-10A-01W-A071-09_HOLD_QC_PENDING_IlluminaGA-DNASeq_exome.bam	TCGA-BH-A0BM-01A-11R-A056-07	110325_UNC11-SN627_0070_AB02DVABXX_1	TCGA-BH-A0BM-11A-12R-A089-07	110912_UNC13-SN749_0111_AD0DEAABXX_1	NA	NA
BRCA	TCGA-BH-A0BO~1	modelComp	tcgaComp	TCGA-BH-A0BO-01A-23D-A12B-09	TCGA-BH-A0BO-01A-23D-A12B-09_IlluminaGA-DNASeq_exome.bam	TCGA-BH-A0BO-10A-01D-A12B-09	TCGA-BH-A0BO-10A-01D-A12B-09_IlluminaGA-DNASeq_exome.bam	TCGA-BH-A0BO-01A-23R-A12D-07	110628_UNC10-SN254_0239_BD0CTRABXX_5			NA	NA
BRCA	TCGA-BH-A0BO~2		tcgaComp	TCGA-BH-A0BO-01A-23D-A12B-09	TCGA-BH-A0BO-01A-23D-A12B-09_IlluminaGA-DNASeq_exome.bam	TCGA-BH-A0BO-11A-11D-A12B-09	TCGA-BH-A0BO-11A-11D-A12B-09_IlluminaGA-DNASeq_exome.bam	TCGA-BH-A0BO-01A-23R-A12D-07	110628_UNC10-SN254_0239_BD0CTRABXX_5			NA	NA
BRCA	TCGA-BH-A0BP	modelComp	tcgaComp	TCGA-BH-A0BP-01A-11D-A10Y-09	TCGA-BH-A0BP-01A-11D-A10Y-09_IlluminaGA-DNASeq_exome_2.bam	TCGA-BH-A0BP-10A-01D-A110-09	TCGA-BH-A0BP-10A-01D-A110-09_IlluminaGA-DNASeq_exome.bam	TCGA-BH-A0BP-01A-11R-A115-07	110510_UNC15-SN850_0068_AB0BDUABXX_5			NA	NA
BRCA	TCGA-BH-A0BQ~1	modelComp	tcgaComp	TCGA-BH-A0BQ-01A-21D-A10Y-09	TCGA-BH-A0BQ-01A-21D-A10Y-09_IlluminaGA-DNASeq_exome.bam	TCGA-BH-A0BQ-10A-01D-A110-09	TCGA-BH-A0BQ-10A-01D-A110-09_IlluminaGA-DNASeq_exome_1.bam	TCGA-BH-A0BQ-01A-21R-A115-07	110510_UNC15-SN850_0068_AB0BDUABXX_6	TCGA-BH-A0BQ-11A-33R-A115-07	110608_SN254_0230_AC03JGABXX_8	NA	NA
BRCA	TCGA-BH-A0BR	modelComp	tcgaComp	TCGA-BH-A0BR-01A-21W-A12T-09	5ff49a40f65ae45660492d7cc9da75cc.bam	TCGA-BH-A0BR-10A-01D-A110-09	TCGA-BH-A0BR-10A-01D-A110-09_IlluminaGA-DNASeq_exome_1.bam	TCGA-BH-A0BR-01A-21R-A115-07	110608_SN254_0230_AC03JGABXX_7			NA	NA
BRCA	TCGA-BH-A0BS	modelComp	tcgaComp	TCGA-BH-A0BS-01A-11D-A12Q-09	TCGA-BH-A0BS-01A-11D-A12Q-09_IlluminaGA-DNASeq_exome.bam	TCGA-BH-A0BS-11A-11D-A12Q-09	TCGA-BH-A0BS-11A-11D-A12Q-09_IlluminaGA-DNASeq_exome.bam	TCGA-BH-A0BS-01A-11R-A12P-07	110801_UNC10-SN254_0250_AC01YCABXX_3	TCGA-BH-A0BS-11A-11R-A12P-07	110706_UNC12-SN629_0107_BD0DKWABXX_1	NA	NA
BRCA	TCGA-BH-A0BT	modelComp	tcgaComp	TCGA-BH-A0BT-01A-11D-A12Q-09	TCGA-BH-A0BT-01A-11D-A12Q-09_IlluminaGA-DNASeq_exome.bam	TCGA-BH-A0BT-11A-21D-A12Q-09	TCGA-BH-A0BT-11A-21D-A12Q-09_IlluminaGA-DNASeq_exome.bam	TCGA-BH-A0BT-01A-11R-A12P-07	110801_UNC10-SN254_0250_AC01YCABXX_4	TCGA-BH-A0BT-11A-21R-A12P-07	110706_UNC12-SN629_0107_BD0DKWABXX_2	NA	NA
BRCA	TCGA-BH-A0BV~1	modelComp	tcgaComp	TCGA-BH-A0BV-01A-11W-A019-09	TCGA-BH-A0BV-01A-11W-A019-09_IlluminaGA-DNASeq_exome.bam	TCGA-BH-A0BV-10A-01W-A021-09	TCGA-BH-A0BV-10A-01W-A021-09_IlluminaGA-DNASeq_exome.bam	TCGA-BH-A0BV-01A-11R-A00Z-07	110304_UNC12-SN629_0065_AB05PGABXX_5	TCGA-BH-A0BV-11A-31R-A089-07	110912_UNC13-SN749_0111_AD0DEAABXX_2	NA	NA
BRCA	TCGA-BH-A0BV~2		tcgaComp	TCGA-BH-A0BV-01A-11W-A019-09	TCGA-BH-A0BV-01A-11W-A019-09_IlluminaGA-DNASeq_exome.bam	TCGA-BH-A0BV-11A-31W-A100-09	TCGA-BH-A0BV-11A-31W-A100-09_IlluminaGA-DNASeq_exome.bam	TCGA-BH-A0BV-01A-11R-A00Z-07	110304_UNC12-SN629_0065_AB05PGABXX_5	TCGA-BH-A0BV-11A-31R-A089-07	110912_UNC13-SN749_0111_AD0DEAABXX_2	NA	NA
BRCA	TCGA-BH-A0BW~1		tcgaComp	TCGA-BH-A0BW-01A-11D-A10Y-09	TCGA-BH-A0BW-01A-11D-A10Y-09_IlluminaGA-DNASeq_exome_2.bam	TCGA-BH-A0BW-11A-12D-A10Y-09	TCGA-BH-A0BW-11A-12D-A10Y-09_IlluminaGA-DNASeq_exome.bam	TCGA-BH-A0BW-01A-11R-A115-07	110527_UNC10-SN254_0224_AD0CPKABXX_2	TCGA-BH-A0BW-11A-12R-A115-07	110527_UNC10-SN254_0224_AD0CPKABXX_3	NA	NA
BRCA	TCGA-BH-A0BW~2	modelComp	tcgaComp	TCGA-BH-A0BW-01A-11D-A10Y-09	TCGA-BH-A0BW-01A-11D-A10Y-09_IlluminaGA-DNASeq_exome_2.bam	TCGA-BH-A0BW-10A-01D-A110-09	TCGA-BH-A0BW-10A-01D-A110-09_IlluminaGA-DNASeq_exome.bam	TCGA-BH-A0BW-01A-11R-A115-07	110527_UNC10-SN254_0224_AD0CPKABXX_2	TCGA-BH-A0BW-11A-12R-A115-07	110527_UNC10-SN254_0224_AD0CPKABXX_3	NA	NA
BRCA	TCGA-BH-A0BZ	modelComp	tcgaComp	TCGA-BH-A0BZ-01A-31D-A12Q-09	TCGA-BH-A0BZ-01A-31D-A12Q-09_IlluminaGA-DNASeq_exome.bam	TCGA-BH-A0BZ-11A-61D-A12Q-09	bda2c08d650ae5d2467921787c889b07.bam	TCGA-BH-A0BZ-01A-31R-A12P-07	110706_UNC12-SN629_0107_BD0DKWABXX_3	TCGA-BH-A0BZ-11A-61R-A12P-07	110725_UNC11-SN627_0128_AB0AYGABXX_4	NA	NA
BRCA	TCGA-BH-A0C0~1	modelComp	tcgaComp	TCGA-BH-A0C0-01A-21W-A071-09	TCGA-BH-A0C0-01A-21W-A071-09_HOLD_QC_PENDING_IlluminaGA-DNASeq_exome.bam	TCGA-BH-A0C0-10A-01W-A071-09	TCGA-BH-A0C0-10A-01W-A071-09_HOLD_QC_PENDING_IlluminaGA-DNASeq_exome.bam	TCGA-BH-A0C0-01A-21R-A056-07	110325_UNC11-SN627_0070_AB02DVABXX_2	TCGA-BH-A0C0-11A-21R-A089-07	110912_UNC13-SN749_0111_AD0DEAABXX_3	NA	NA
BRCA	TCGA-BH-A0C0~2		tcgaComp	TCGA-BH-A0C0-01A-21W-A071-09	TCGA-BH-A0C0-01A-21W-A071-09_HOLD_QC_PENDING_IlluminaGA-DNASeq_exome.bam	TCGA-BH-A0C0-11A-21W-A100-09	TCGA-BH-A0C0-11A-21W-A100-09_HOLD_QC_PENDING_IlluminaGA-DNASeq_exome.bam	TCGA-BH-A0C0-01A-21R-A056-07	110325_UNC11-SN627_0070_AB02DVABXX_2	TCGA-BH-A0C0-11A-21R-A089-07	110912_UNC13-SN749_0111_AD0DEAABXX_3	NA	NA
BRCA	TCGA-BH-A0C1	modelComp	tcgaComp	TCGA-BH-A0C1-01B-11D-A12B-09	TCGA-BH-A0C1-01B-11D-A12B-09_IlluminaGA-DNASeq_exome.bam	TCGA-BH-A0C1-10A-01D-A12B-09	TCGA-BH-A0C1-10A-01D-A12B-09_IlluminaGA-DNASeq_exome.bam	TCGA-BH-A0C1-01B-11R-A12D-07	110715_UNC14-SN744_0142_AB099EABXX_6			NA	NA
BRCA	TCGA-BH-A0C3	modelComp	tcgaComp	TCGA-BH-A0C3-01A-21D-A12Q-09	TCGA-BH-A0C3-01A-21D-A12Q-09_IlluminaGA-DNASeq_exome.bam	TCGA-BH-A0C3-11A-23D-A12Q-09	TCGA-BH-A0C3-11A-23D-A12Q-09_IlluminaGA-DNASeq_exome.bam	TCGA-BH-A0C3-01A-21R-A12P-07	110706_UNC12-SN629_0107_BD0DKWABXX_4	TCGA-BH-A0C3-11A-23R-A12P-07	110725_UNC11-SN627_0128_AB0AYGABXX_5	NA	NA
BRCA	TCGA-BH-A0C7	modelComp	tcgaComp	TCGA-BH-A0C7-01B-11D-A10Y-09	TCGA-BH-A0C7-01B-11D-A10Y-09_IlluminaGA-DNASeq_exome_2.bam	TCGA-BH-A0C7-10A-01D-A110-09	TCGA-BH-A0C7-10A-01D-A110-09_IlluminaGA-DNASeq_exome.bam	TCGA-BH-A0C7-01B-11R-A115-07	110608_UNC13-SN749_0073_BD0CV8ABXX_6			NA	NA
BRCA	TCGA-BH-A0DD	modelComp	tcgaComp	TCGA-BH-A0DD-01A-31D-A12Q-09	TCGA-BH-A0DD-01A-31D-A12Q-09_IlluminaGA-DNASeq_exome.bam	TCGA-BH-A0DD-11A-23D-A12Q-09	TCGA-BH-A0DD-11A-23D-A12Q-09_IlluminaGA-DNASeq_exome.bam	TCGA-BH-A0DD-01A-31R-A12P-07	110706_UNC12-SN629_0107_BD0DKWABXX_5	TCGA-BH-A0DD-11A-23R-A12P-07	110725_UNC11-SN627_0128_AB0AYGABXX_6	NA	NA
BRCA	TCGA-BH-A0DE~2	modelComp	tcgaComp	TCGA-BH-A0DE-01A-11D-A10Y-09	TCGA-BH-A0DE-01A-11D-A10Y-09_IlluminaGA-DNASeq_exome_2.bam	TCGA-BH-A0DE-10A-02D-A110-09	TCGA-BH-A0DE-10A-02D-A110-09_IlluminaGA-DNASeq_exome.bam	TCGA-BH-A0DE-01A-11R-A115-07	110527_UNC10-SN254_0224_AD0CPKABXX_4			NA	NA
BRCA	TCGA-BH-A0DG	modelComp	tcgaComp	TCGA-BH-A0DG-01A-21D-A12Q-09	TCGA-BH-A0DG-01A-21D-A12Q-09_IlluminaGA-DNASeq_exome.bam	TCGA-BH-A0DG-11A-43D-A12Q-09	TCGA-BH-A0DG-11A-43D-A12Q-09_IlluminaGA-DNASeq_exome.bam	TCGA-BH-A0DG-01A-21R-A12P-07	110725_UNC11-SN627_0128_AB0AYGABXX_7	TCGA-BH-A0DG-11A-43R-A12P-07	110801_UNC10-SN254_0250_AC01YCABXX_5	NA	NA
BRCA	TCGA-BH-A0DH~1		tcgaComp	TCGA-BH-A0DH-01A-11D-A099-09	TCGA-BH-A0DH-01A-11D-A099-09_IlluminaGA-DNASeq_exome.bam	TCGA-BH-A0DH-11A-31D-A10E-09	TCGA-BH-A0DH-11A-31D-A10E-09_IlluminaGA-DNASeq_exome.bam	TCGA-BH-A0DH-01A-11R-A084-07	110315_UNC9-SN296_0160_BB05L8ABXX_7	TCGA-BH-A0DH-11A-31R-A089-07	110912_UNC13-SN749_0111_AD0DEAABXX_4	NA	NA
BRCA	TCGA-BH-A0DH~2	modelComp	tcgaComp	TCGA-BH-A0DH-01A-11D-A099-09	TCGA-BH-A0DH-01A-11D-A099-09_IlluminaGA-DNASeq_exome.bam	TCGA-BH-A0DH-10A-01D-A099-09	TCGA-BH-A0DH-10A-01D-A099-09_IlluminaGA-DNASeq_exome.bam	TCGA-BH-A0DH-01A-11R-A084-07	110315_UNC9-SN296_0160_BB05L8ABXX_7	TCGA-BH-A0DH-11A-31R-A089-07	110912_UNC13-SN749_0111_AD0DEAABXX_4	NA	NA
BRCA	TCGA-BH-A0DI	modelComp	tcgaComp	TCGA-BH-A0DI-01A-21D-A12Q-09	TCGA-BH-A0DI-01A-21D-A12Q-09_IlluminaGA-DNASeq_exome.bam	TCGA-BH-A0DI-11A-32D-A12Q-09	TCGA-BH-A0DI-11A-32D-A12Q-09_IlluminaGA-DNASeq_exome.bam	TCGA-BH-A0DI-01A-21R-A12P-07	110725_UNC11-SN627_0128_AB0AYGABXX_8			NA	NA
BRCA	TCGA-BH-A0DK~1	modelComp	tcgaComp	TCGA-BH-A0DK-01A-21W-A071-09	TCGA-BH-A0DK-01A-21W-A071-09_HOLD_QC_PENDING_IlluminaGA-DNASeq_exome.bam	TCGA-BH-A0DK-10A-01W-A071-09	TCGA-BH-A0DK-10A-01W-A071-09_HOLD_QC_PENDING_IlluminaGA-DNASeq_exome.bam	TCGA-BH-A0DK-01A-21R-A056-07	110325_UNC11-SN627_0070_AB02DVABXX_3	TCGA-BH-A0DK-11A-13R-A089-07	110912_UNC13-SN749_0111_AD0DEAABXX_5	NA	NA
BRCA	TCGA-BH-A0DK~2		tcgaComp	TCGA-BH-A0DK-01A-21W-A071-09	TCGA-BH-A0DK-01A-21W-A071-09_HOLD_QC_PENDING_IlluminaGA-DNASeq_exome.bam	TCGA-BH-A0DK-11A-13W-A100-09	TCGA-BH-A0DK-11A-13W-A100-09_HOLD_QC_PENDING_IlluminaGA-DNASeq_exome.bam	TCGA-BH-A0DK-01A-21R-A056-07	110325_UNC11-SN627_0070_AB02DVABXX_3	TCGA-BH-A0DK-11A-13R-A089-07	110912_UNC13-SN749_0111_AD0DEAABXX_5	NA	NA
BRCA	TCGA-BH-A0DL~1	modelComp	tcgaComp	TCGA-BH-A0DL-01A-11D-A10Y-09	TCGA-BH-A0DL-01A-11D-A10Y-09_IlluminaGA-DNASeq_exome.bam	TCGA-BH-A0DL-10A-01D-A110-09	TCGA-BH-A0DL-10A-01D-A110-09_IlluminaGA-DNASeq_exome.bam	TCGA-BH-A0DL-01A-11R-A115-07	110608_UNC13-SN749_0073_BD0CV8ABXX_7	TCGA-BH-A0DL-11A-13R-A115-07	110608_UNC13-SN749_0073_BD0CV8ABXX_8	NA	NA
BRCA	TCGA-BH-A0DL~2		tcgaComp	TCGA-BH-A0DL-01A-11D-A10Y-09	TCGA-BH-A0DL-01A-11D-A10Y-09_IlluminaGA-DNASeq_exome.bam	TCGA-BH-A0DL-11A-13D-A10Y-09	TCGA-BH-A0DL-11A-13D-A10Y-09_IlluminaGA-DNASeq_exome.bam	TCGA-BH-A0DL-01A-11R-A115-07	110608_UNC13-SN749_0073_BD0CV8ABXX_7	TCGA-BH-A0DL-11A-13R-A115-07	110608_UNC13-SN749_0073_BD0CV8ABXX_8	NA	NA
BRCA	TCGA-BH-A0DO	modelComp	tcgaComp	TCGA-BH-A0DO-01B-11D-A12B-09	TCGA-BH-A0DO-01B-11D-A12B-09_IlluminaGA-DNASeq_exome.bam	TCGA-BH-A0DO-11A-22D-A12B-09	TCGA-BH-A0DO-11A-22D-A12B-09_IlluminaGA-DNASeq_exome.bam	TCGA-BH-A0DO-01B-11R-A12D-07	110715_UNC14-SN744_0142_AB099EABXX_5	TCGA-BH-A0DO-11A-22R-A12D-07	110715_UNC14-SN744_0142_AB099EABXX_4	NA	NA
BRCA	TCGA-BH-A0DP~1		tcgaComp	TCGA-BH-A0DP-01A-21W-A071-09	TCGA-BH-A0DP-01A-21W-A071-09_HOLD_QC_PENDING_IlluminaGA-DNASeq_exome.bam	TCGA-BH-A0DP-11A-12W-A100-09	TCGA-BH-A0DP-11A-12W-A100-09_HOLD_QC_PENDING_IlluminaGA-DNASeq_exome.bam	TCGA-BH-A0DP-01A-21R-A056-07	110325_UNC11-SN627_0070_AB02DVABXX_4	TCGA-BH-A0DP-11A-12R-A089-07	110912_UNC13-SN749_0111_AD0DEAABXX_6	NA	NA
BRCA	TCGA-BH-A0DP~2	modelComp	tcgaComp	TCGA-BH-A0DP-01A-21W-A071-09	TCGA-BH-A0DP-01A-21W-A071-09_HOLD_QC_PENDING_IlluminaGA-DNASeq_exome.bam	TCGA-BH-A0DP-10A-01W-A071-09	TCGA-BH-A0DP-10A-01W-A071-09_HOLD_QC_PENDING_IlluminaGA-DNASeq_exome.bam	TCGA-BH-A0DP-01A-21R-A056-07	110325_UNC11-SN627_0070_AB02DVABXX_4	TCGA-BH-A0DP-11A-12R-A089-07	110912_UNC13-SN749_0111_AD0DEAABXX_6	NA	NA
BRCA	TCGA-BH-A0DQ~1	modelComp	tcgaComp	TCGA-BH-A0DQ-01A-11D-A099-09	TCGA-BH-A0DQ-01A-11D-A099-09_IlluminaGA-DNASeq_exome.bam	TCGA-BH-A0DQ-10A-01D-A099-09	TCGA-BH-A0DQ-10A-01D-A099-09_IlluminaGA-DNASeq_exome.bam	TCGA-BH-A0DQ-01A-11R-A084-07	110315_UNC9-SN296_0160_BB05L8ABXX_8	TCGA-BH-A0DQ-11A-12R-A089-07	110912_UNC13-SN749_0111_AD0DEAABXX_7	NA	NA
BRCA	TCGA-BH-A0DQ~2		tcgaComp	TCGA-BH-A0DQ-01A-11D-A099-09	TCGA-BH-A0DQ-01A-11D-A099-09_IlluminaGA-DNASeq_exome.bam	TCGA-BH-A0DQ-11A-12D-A100-09	TCGA-BH-A0DQ-11A-12D-A100-09_IlluminaGA-DNASeq_exome.bam	TCGA-BH-A0DQ-01A-11R-A084-07	110315_UNC9-SN296_0160_BB05L8ABXX_8	TCGA-BH-A0DQ-11A-12R-A089-07	110912_UNC13-SN749_0111_AD0DEAABXX_7	NA	NA
BRCA	TCGA-BH-A0DS	modelComp	tcgaComp	TCGA-BH-A0DS-01A-11W-A071-09	TCGA-BH-A0DS-01A-11W-A071-09_HOLD_QC_PENDING_IlluminaGA-DNASeq_exome.bam	TCGA-BH-A0DS-10A-01W-A071-09	TCGA-BH-A0DS-10A-01W-A071-09_HOLD_QC_PENDING_IlluminaGA-DNASeq_exome.bam	TCGA-BH-A0DS-01A-11R-A056-07	110325_UNC11-SN627_0070_AB02DVABXX_5			NA	NA
BRCA	TCGA-BH-A0DT	modelComp	tcgaComp	TCGA-BH-A0DT-01A-21D-A12B-09	TCGA-BH-A0DT-01A-21D-A12B-09_IlluminaGA-DNASeq_exome.bam	TCGA-BH-A0DT-11A-12D-A12B-09	TCGA-BH-A0DT-11A-12D-A12B-09_IlluminaGA-DNASeq_exome.bam	TCGA-BH-A0DT-01A-21R-A12D-07	110715_UNC14-SN744_0142_AB099EABXX_3	TCGA-BH-A0DT-11A-12R-A12D-07	110715_UNC14-SN744_0142_AB099EABXX_2	NA	NA
BRCA	TCGA-BH-A0DV	modelComp	tcgaComp	TCGA-BH-A0DV-01A-21D-A12Q-09	TCGA-BH-A0DV-01A-21D-A12Q-09_IlluminaGA-DNASeq_exome.bam	TCGA-BH-A0DV-11A-22D-A12Q-09	TCGA-BH-A0DV-11A-22D-A12Q-09_IlluminaGA-DNASeq_exome.bam	TCGA-BH-A0DV-01A-21R-A12P-07	110725_UNC11-SN627_0129_barcode040FABXX_5	TCGA-BH-A0DV-11A-22R-A12P-07	110801_UNC10-SN254_0250_AC01YCABXX_6	NA	NA
BRCA	TCGA-BH-A0DX	modelComp	tcgaComp	TCGA-BH-A0DX-01A-11D-A10Y-09	TCGA-BH-A0DX-01A-11D-A10Y-09_IlluminaGA-DNASeq_exome.bam	TCGA-BH-A0DX-10A-02D-A110-09	TCGA-BH-A0DX-10A-02D-A110-09_IlluminaGA-DNASeq_exome.bam	TCGA-BH-A0DX-01A-11R-A115-07	110512_UNC9-SN296_0180_AC036NABXX_1			NA	NA
BRCA	TCGA-BH-A0DZ~1	modelComp	tcgaComp	TCGA-BH-A0DZ-01A-11W-A019-09	TCGA-BH-A0DZ-01A-11W-A019-09_IlluminaGA-DNASeq_exome.bam	TCGA-BH-A0DZ-10A-01W-A021-09	TCGA-BH-A0DZ-10A-01W-A021-09_IlluminaGA-DNASeq_exome.bam	TCGA-BH-A0DZ-01A-11R-A00Z-07	110218_UNC12-SN629_0061_A81DH9ABXX_4			NA	NA
BRCA	TCGA-BH-A0DZ~2		tcgaComp	TCGA-BH-A0DZ-01A-11W-A019-09	TCGA-BH-A0DZ-01A-11W-A019-09_IlluminaGA-DNASeq_exome.bam	TCGA-BH-A0DZ-11A-22W-A100-09	TCGA-BH-A0DZ-11A-22W-A100-09_IlluminaGA-DNASeq_exome.bam	TCGA-BH-A0DZ-01A-11R-A00Z-07	110218_UNC12-SN629_0061_A81DH9ABXX_4			NA	NA
BRCA	TCGA-BH-A0E0~2	modelComp	tcgaComp	TCGA-BH-A0E0-01A-11W-A071-09	TCGA-BH-A0E0-01A-11W-A071-09_HOLD_QC_PENDING_IlluminaGA-DNASeq_exome.bam	TCGA-BH-A0E0-10A-01W-A071-09	TCGA-BH-A0E0-10A-01W-A071-09_HOLD_QC_PENDING_IlluminaGA-DNASeq_exome.bam	TCGA-BH-A0E0-01A-11R-A056-07	110325_UNC11-SN627_0070_AB02DVABXX_6	TCGA-BH-A0E0-11A-13R-A089-07	110824_UNC13-SN749_0101_BB0AHBABXX_1	/5511ff03-895e-4800-a230-44ce0aaf71e6/TCGA-BH-A0E0-01A-11D-A128-09_IlluminaGA-DNASeq_whole.bam	/fdb7b8a7-7c0e-4738-8766-d58163b3d29b/TCGA-BH-A0E0-10A-01D-A128-09_IlluminaGA-DNASeq_whole.bam
BRCA	TCGA-BH-A0E1~1	modelComp	tcgaComp	TCGA-BH-A0E1-01A-11W-A071-09	TCGA-BH-A0E1-01A-11W-A071-09_HOLD_QC_PENDING_IlluminaGA-DNASeq_exome.bam	TCGA-BH-A0E1-10A-01W-A071-09	TCGA-BH-A0E1-10A-01W-A071-09_HOLD_QC_PENDING_IlluminaGA-DNASeq_exome.bam	TCGA-BH-A0E1-01A-11R-A056-07	110325_UNC11-SN627_0070_AB02DVABXX_7	TCGA-BH-A0E1-11A-13R-A089-07	110824_UNC13-SN749_0101_BB0AHBABXX_2	NA	NA
BRCA	TCGA-BH-A0E1~2		tcgaComp	TCGA-BH-A0E1-01A-11W-A071-09	TCGA-BH-A0E1-01A-11W-A071-09_HOLD_QC_PENDING_IlluminaGA-DNASeq_exome.bam	TCGA-BH-A0E1-11A-13W-A100-09	TCGA-BH-A0E1-11A-13W-A100-09_HOLD_QC_PENDING_IlluminaGA-DNASeq_exome.bam	TCGA-BH-A0E1-01A-11R-A056-07	110325_UNC11-SN627_0070_AB02DVABXX_7	TCGA-BH-A0E1-11A-13R-A089-07	110824_UNC13-SN749_0101_BB0AHBABXX_2	NA	NA
BRCA	TCGA-BH-A0E2	modelComp	tcgaComp	TCGA-BH-A0E2-01A-11W-A071-09	TCGA-BH-A0E2-01A-11W-A071-09_HOLD_QC_PENDING_IlluminaGA-DNASeq_exome.bam	TCGA-BH-A0E2-10A-01W-A071-09	TCGA-BH-A0E2-10A-01W-A071-09_HOLD_QC_PENDING_IlluminaGA-DNASeq_exome.bam	TCGA-BH-A0E2-01A-11R-A056-07	110325_UNC11-SN627_0070_AB02DVABXX_8			NA	NA
BRCA	TCGA-BH-A0E7	modelComp	tcgaComp	TCGA-BH-A0E7-01A-11W-A050-09	TCGA-BH-A0E7-01A-11W-A050-09_IlluminaGA-DNASeq_exome.bam	TCGA-BH-A0E7-10A-01W-A055-09	TCGA-BH-A0E7-10A-01W-A055-09_IlluminaGA-DNASeq_exome.bam	TCGA-BH-A0E7-01A-11R-A034-07	110315_UNC9-SN296_0159_AC008BABXX_2			NA	NA
BRCA	TCGA-BH-A0E9	modelComp	tcgaComp	TCGA-BH-A0E9-01B-11D-A10Y-09	TCGA-BH-A0E9-01B-11D-A10Y-09_IlluminaGA-DNASeq_exome.bam	TCGA-BH-A0E9-10A-01D-A110-09	TCGA-BH-A0E9-10A-01D-A110-09_IlluminaGA-DNASeq_exome.bam	TCGA-BH-A0E9-01B-11R-A115-07	110608_SN254_0230_AC03JGABXX_6			NA	NA
BRCA	TCGA-BH-A0EA	modelComp	tcgaComp	TCGA-BH-A0EA-01A-11D-A10Y-09	TCGA-BH-A0EA-01A-11D-A10Y-09_IlluminaGA-DNASeq_exome.bam	TCGA-BH-A0EA-10A-01D-A110-09	TCGA-BH-A0EA-10A-01D-A110-09_IlluminaGA-DNASeq_exome.bam	TCGA-BH-A0EA-01A-11R-A115-07	110608_SN254_0230_AC03JGABXX_5			NA	NA
BRCA	TCGA-BH-A0EB	modelComp	tcgaComp	TCGA-BH-A0EB-01A-11W-A050-09	TCGA-BH-A0EB-01A-11W-A050-09_IlluminaGA-DNASeq_exome.bam	TCGA-BH-A0EB-10A-01W-A055-09	TCGA-BH-A0EB-10A-01W-A055-09_IlluminaGA-DNASeq_exome.bam	TCGA-BH-A0EB-01A-11R-A034-07	110315_UNC9-SN296_0159_AC008BABXX_3			NA	NA
BRCA	TCGA-BH-A0EE	modelComp	tcgaComp	TCGA-BH-A0EE-01A-11W-A050-09	TCGA-BH-A0EE-01A-11W-A050-09_IlluminaGA-DNASeq_exome.bam	TCGA-BH-A0EE-10A-01W-A055-09	TCGA-BH-A0EE-10A-01W-A055-09_IlluminaGA-DNASeq_exome.bam	TCGA-BH-A0EE-01A-11R-A034-07	110315_UNC9-SN296_0159_AC008BABXX_4			NA	NA
BRCA	TCGA-BH-A0EI	modelComp	tcgaComp	TCGA-BH-A0EI-01A-11D-A10Y-09	TCGA-BH-A0EI-01A-11D-A10Y-09_IlluminaGA-DNASeq_exome.bam	TCGA-BH-A0EI-10A-01D-A110-09	TCGA-BH-A0EI-10A-01D-A110-09_IlluminaGA-DNASeq_exome.bam	TCGA-BH-A0EI-01A-11R-A115-07	110527_UNC10-SN254_0224_AD0CPKABXX_5			NA	NA
BRCA	TCGA-BH-A0GY	modelComp	tcgaComp	TCGA-BH-A0GY-01A-11W-A071-09	TCGA-BH-A0GY-01A-11W-A071-09_HOLD_QC_PENDING_IlluminaGA-DNASeq_exome.bam	TCGA-BH-A0GY-10A-01W-A071-09	TCGA-BH-A0GY-10A-01W-A071-09_HOLD_QC_PENDING_IlluminaGA-DNASeq_exome.bam	TCGA-BH-A0GY-01A-11R-A056-07	110325_UNC11-SN627_0071_BB042MABXX_1			NA	NA
BRCA	TCGA-BH-A0GZ	modelComp	tcgaComp	TCGA-BH-A0GZ-01A-11W-A071-09	TCGA-BH-A0GZ-01A-11W-A071-09_HOLD_QC_PENDING_IlluminaGA-DNASeq_exome.bam	TCGA-BH-A0GZ-10A-01W-A071-09	TCGA-BH-A0GZ-10A-01W-A071-09_HOLD_QC_PENDING_IlluminaGA-DNASeq_exome.bam	TCGA-BH-A0GZ-01A-11R-A056-07	110325_UNC11-SN627_0071_BB042MABXX_2			NA	NA
BRCA	TCGA-BH-A0H0	modelComp	tcgaComp	TCGA-BH-A0H0-01A-11W-A071-09	TCGA-BH-A0H0-01A-11W-A071-09_HOLD_QC_PENDING_IlluminaGA-DNASeq_exome.bam	TCGA-BH-A0H0-10A-01W-A071-09	TCGA-BH-A0H0-10A-01W-A071-09_HOLD_QC_PENDING_IlluminaGA-DNASeq_exome.bam	TCGA-BH-A0H0-01A-11R-A056-07	110325_UNC11-SN627_0071_BB042MABXX_3			NA	NA
BRCA	TCGA-BH-A0H3	modelComp	tcgaComp	TCGA-BH-A0H3-01A-11D-A12Q-09	TCGA-BH-A0H3-01A-11D-A12Q-09_IlluminaGA-DNASeq_exome.bam	TCGA-BH-A0H3-11A-12D-A12Q-09	TCGA-BH-A0H3-11A-12D-A12Q-09_IlluminaGA-DNASeq_exome.bam	TCGA-BH-A0H3-01A-11R-A12P-07	110801_UNC10-SN254_0250_AC01YCABXX_7			NA	NA
BRCA	TCGA-BH-A0H5~2	modelComp	tcgaComp	TCGA-BH-A0H5-01A-21D-A10Y-09	e6ff2e98300a646d21061d72e16bc61b.bam	TCGA-BH-A0H5-10A-01D-A110-09	TCGA-BH-A0H5-10A-01D-A110-09_IlluminaGA-DNASeq_exome.bam	TCGA-BH-A0H5-01A-21R-A115-07	110608_UNC11-SN627_0103_BD0CVVABXX_1	TCGA-BH-A0H5-11A-62R-A115-07	110608_UNC11-SN627_0103_BD0CVVABXX_2	NA	NA
BRCA	TCGA-BH-A0H5~4		tcgaComp	TCGA-BH-A0H5-01A-21D-A10Y-09	TCGA-BH-A0H5-01A-21D-A10Y-09_IlluminaGA-DNASeq_exome_2.bam	TCGA-BH-A0H5-10A-01D-A110-09	TCGA-BH-A0H5-10A-01D-A110-09_IlluminaGA-DNASeq_exome.bam	TCGA-BH-A0H5-01A-21R-A115-07	110608_UNC11-SN627_0103_BD0CVVABXX_1	TCGA-BH-A0H5-11A-62R-A115-07	110608_UNC11-SN627_0103_BD0CVVABXX_2	NA	NA
BRCA	TCGA-BH-A0H6	modelComp	tcgaComp	TCGA-BH-A0H6-01A-21W-A071-09	TCGA-BH-A0H6-01A-21W-A071-09_HOLD_QC_PENDING_IlluminaGA-DNASeq_exome.bam	TCGA-BH-A0H6-10A-01W-A071-09	TCGA-BH-A0H6-10A-01W-A071-09_HOLD_QC_PENDING_IlluminaGA-DNASeq_exome.bam	TCGA-BH-A0H6-01A-21R-A056-07	110325_UNC11-SN627_0071_BB042MABXX_4			NA	NA
BRCA	TCGA-BH-A0H7~1	modelComp	tcgaComp	TCGA-BH-A0H7-01A-13W-A071-09	TCGA-BH-A0H7-01A-13W-A071-09_HOLD_QC_PENDING_IlluminaGA-DNASeq_exome.bam	TCGA-BH-A0H7-10A-01W-A071-09	TCGA-BH-A0H7-10A-01W-A071-09_HOLD_QC_PENDING_IlluminaGA-DNASeq_exome.bam	TCGA-BH-A0H7-01A-13R-A056-07	110801_UNC13-SN749_0089_BD0DT6ABXX_7	TCGA-BH-A0H7-11A-13R-A089-07	110824_UNC13-SN749_0101_BB0AHBABXX_3	NA	NA
BRCA	TCGA-BH-A0H9~1		tcgaComp	TCGA-BH-A0H9-01A-11W-A071-09	TCGA-BH-A0H9-01A-11W-A071-09_HOLD_QC_PENDING_IlluminaGA-DNASeq_exome.bam	TCGA-BH-A0H9-11A-22W-A10F-09	TCGA-BH-A0H9-11A-22W-A10F-09_HOLD_QC_PENDING_IlluminaGA-DNASeq_exome.bam	TCGA-BH-A0H9-01A-11R-A056-07	110325_UNC11-SN627_0071_BB042MABXX_6			NA	NA
BRCA	TCGA-BH-A0H9~2	modelComp	tcgaComp	TCGA-BH-A0H9-01A-11W-A071-09	TCGA-BH-A0H9-01A-11W-A071-09_HOLD_QC_PENDING_IlluminaGA-DNASeq_exome.bam	TCGA-BH-A0H9-10A-01W-A071-09	TCGA-BH-A0H9-10A-01W-A071-09_HOLD_QC_PENDING_IlluminaGA-DNASeq_exome.bam	TCGA-BH-A0H9-01A-11R-A056-07	110325_UNC11-SN627_0071_BB042MABXX_6			NA	NA
BRCA	TCGA-BH-A0HA	modelComp	tcgaComp	TCGA-BH-A0HA-01A-11D-A12Q-09	TCGA-BH-A0HA-01A-11D-A12Q-09_IlluminaGA-DNASeq_exome.bam	TCGA-BH-A0HA-11A-31D-A12Q-09	TCGA-BH-A0HA-11A-31D-A12Q-09_IlluminaGA-DNASeq_exome.bam	TCGA-BH-A0HA-01A-11R-A12P-07	110801_UNC10-SN254_0250_AC01YCABXX_8	TCGA-BH-A0HA-11A-31R-A12P-07	110824_UNC13-SN749_0098_AC03YVABXX_5	NA	NA
BRCA	TCGA-BH-A0HB~1	modelComp	tcgaComp	TCGA-BH-A0HB-01A-11W-A071-09	TCGA-BH-A0HB-01A-11W-A071-09_HOLD_QC_PENDING_IlluminaGA-DNASeq_exome.bam	TCGA-BH-A0HB-10A-01W-A071-09	TCGA-BH-A0HB-10A-01W-A071-09_HOLD_QC_PENDING_IlluminaGA-DNASeq_exome.bam	TCGA-BH-A0HB-01A-11R-A056-07	110325_UNC11-SN627_0071_BB042MABXX_7			NA	NA
BRCA	TCGA-BH-A0HI	modelComp	tcgaComp	TCGA-BH-A0HI-01A-11D-A099-09	TCGA-BH-A0HI-01A-11D-A099-09_IlluminaGA-DNASeq_exome.bam	TCGA-BH-A0HI-10A-01D-A099-09	TCGA-BH-A0HI-10A-01D-A099-09_IlluminaGA-DNASeq_exome.bam	TCGA-BH-A0HI-01A-11R-A084-07	110406_UNC13-SN749_0050_BB05L2ABXX_4			NA	NA
BRCA	TCGA-BH-A0HK~2		tcgaComp	TCGA-BH-A0HK-01A-11W-A071-09	TCGA-BH-A0HK-01A-11W-A071-09_IlluminaGA-DNASeq_exome_1.bam	TCGA-BH-A0HK-11A-11W-A100-09	TCGA-BH-A0HK-11A-11W-A100-09_IlluminaGA-DNASeq_exome_1.bam	TCGA-BH-A0HK-01A-11R-A056-07	110406_UNC13-SN749_0050_BB05L2ABXX_5	TCGA-BH-A0HK-11A-11R-A089-07	110824_UNC13-SN749_0101_BB0AHBABXX_4	NA	NA
BRCA	TCGA-BH-A0HK~4	modelComp	tcgaComp	TCGA-BH-A0HK-01A-11W-A071-09	TCGA-BH-A0HK-01A-11W-A071-09_IlluminaGA-DNASeq_exome_1.bam	TCGA-BH-A0HK-10A-01W-A071-09	TCGA-BH-A0HK-10A-01W-A071-09_HOLD_QC_PENDING_IlluminaGA-DNASeq_exome.bam	TCGA-BH-A0HK-01A-11R-A056-07	110406_UNC13-SN749_0050_BB05L2ABXX_5	TCGA-BH-A0HK-11A-11R-A089-07	110824_UNC13-SN749_0101_BB0AHBABXX_4	NA	NA
BRCA	TCGA-BH-A0HO	modelComp	tcgaComp	TCGA-BH-A0HO-01A-11W-A050-09	TCGA-BH-A0HO-01A-11W-A050-09_IlluminaGA-DNASeq_exome.bam	TCGA-BH-A0HO-10A-01W-A055-09	TCGA-BH-A0HO-10A-01W-A055-09_IlluminaGA-DNASeq_exome.bam	TCGA-BH-A0HO-01A-11R-A034-07	110412_UNC13-SN749_0053_BB018EABXX_5			NA	NA
BRCA	TCGA-BH-A0HP	modelComp	tcgaComp	TCGA-BH-A0HP-01A-12D-A099-09	TCGA-BH-A0HP-01A-12D-A099-09_IlluminaGA-DNASeq_exome_2.bam	TCGA-BH-A0HP-10A-01D-A099-09	TCGA-BH-A0HP-10A-01D-A099-09_IlluminaGA-DNASeq_exome.bam	TCGA-BH-A0HP-01A-12R-A084-07	110426_UNC12-SN629_0077_AB08WNABXX_8			NA	NA
BRCA	TCGA-BH-A0HQ	modelComp	tcgaComp	TCGA-BH-A0HQ-01A-11W-A050-09	TCGA-BH-A0HQ-01A-11W-A050-09_IlluminaGA-DNASeq_exome_1.bam	TCGA-BH-A0HQ-10A-01W-A055-09	TCGA-BH-A0HQ-10A-01W-A055-09_IlluminaGA-DNASeq_exome.bam	TCGA-BH-A0HQ-01A-11R-A034-07	110412_UNC13-SN749_0053_BB018EABXX_6			NA	NA
BRCA	TCGA-BH-A0HU	modelComp	tcgaComp	TCGA-BH-A0HU-01A-11W-A050-09	TCGA-BH-A0HU-01A-11W-A050-09_IlluminaGA-DNASeq_exome_1.bam	TCGA-BH-A0HU-10A-01W-A055-09	TCGA-BH-A0HU-10A-01W-A055-09_IlluminaGA-DNASeq_exome.bam	TCGA-BH-A0HU-01A-11R-A034-07	110412_UNC13-SN749_0053_BB018EABXX_7			NA	NA
BRCA	TCGA-BH-A0HW	modelComp	tcgaComp	TCGA-BH-A0HW-01A-11W-A050-09	TCGA-BH-A0HW-01A-11W-A050-09_IlluminaGA-DNASeq_exome.bam	TCGA-BH-A0HW-10A-01W-A055-09	TCGA-BH-A0HW-10A-01W-A055-09_IlluminaGA-DNASeq_exome.bam	TCGA-BH-A0HW-01A-11R-A034-07	110412_UNC13-SN749_0053_BB018EABXX_8			NA	NA
BRCA	TCGA-BH-A0HX	modelComp	tcgaComp	TCGA-BH-A0HX-01A-21W-A071-09	TCGA-BH-A0HX-01A-21W-A071-09_HOLD_QC_PENDING_IlluminaGA-DNASeq_exome.bam	TCGA-BH-A0HX-10A-02W-A071-09	TCGA-BH-A0HX-10A-02W-A071-09_HOLD_QC_PENDING_IlluminaGA-DNASeq_exome.bam	TCGA-BH-A0HX-01A-21R-A056-07	110406_UNC13-SN749_0050_BB05L2ABXX_6			NA	NA
BRCA	TCGA-BH-A0HY	modelComp	tcgaComp	TCGA-BH-A0HY-01A-11W-A071-09	TCGA-BH-A0HY-01A-11W-A071-09_IlluminaGA-DNASeq_exome.bam	TCGA-BH-A0HY-10A-02W-A071-09	TCGA-BH-A0HY-10A-02W-A071-09_HOLD_QC_PENDING_IlluminaGA-DNASeq_exome.bam	TCGA-BH-A0HY-01A-11R-A056-07	110406_UNC13-SN749_0050_BB05L2ABXX_7			NA	NA
BRCA	TCGA-BH-A0RX	modelComp	tcgaComp	TCGA-BH-A0RX-01A-21D-A099-09	TCGA-BH-A0RX-01A-21D-A099-09_IlluminaGA-DNASeq_exome.bam	TCGA-BH-A0RX-10A-01D-A099-09	TCGA-BH-A0RX-10A-01D-A099-09_IlluminaGA-DNASeq_exome.bam	TCGA-BH-A0RX-01A-21R-A084-07	110318_SN749_0046_AB039FABXX_1			NA	NA
BRCA	TCGA-BH-A0W3	modelComp	tcgaComp	TCGA-BH-A0W3-01A-11D-A10G-09	TCGA-BH-A0W3-01A-11D-A10G-09_IlluminaGA-DNASeq_exome_HOLD_QC_PENDING.bam	TCGA-BH-A0W3-10A-01X-A10H-09	TCGA-BH-A0W3-10A-01X-A10H-09_IlluminaGA-DNASeq_exome_HOLD_QC_PENDING.bam	TCGA-BH-A0W3-01A-11R-A109-07	110607_UNC11-SN627_0100_AD0CT7ABXX_2			NA	NA
BRCA	TCGA-BH-A0W4	modelComp	tcgaComp	TCGA-BH-A0W4-01A-11D-A10G-09	TCGA-BH-A0W4-01A-11D-A10G-09_IlluminaGA-DNASeq_exome_1.bam	TCGA-BH-A0W4-10A-01D-A10G-09	TCGA-BH-A0W4-10A-01D-A10G-09_IlluminaGA-DNASeq_exome_HOLD_QC_PENDING.bam	TCGA-BH-A0W4-01A-11R-A109-07	110506_UNC9-SN296_0178_barcode02MGABXX_8			NA	NA
BRCA	TCGA-BH-A0W5	modelComp	tcgaComp	TCGA-BH-A0W5-01A-11D-A10G-09	TCGA-BH-A0W5-01A-11D-A10G-09_IlluminaGA-DNASeq_exome_HOLD_QC_PENDING.bam	TCGA-BH-A0W5-10A-01D-A117-09	TCGA-BH-A0W5-10A-01D-A117-09_IlluminaGA-DNASeq_exome_HOLD_QC_PENDING.bam	TCGA-BH-A0W5-01A-11R-A109-07	110901_UNC12-SN629_0127_barcode025UABXX_2			NA	NA
BRCA	TCGA-BH-A0W7	modelComp	tcgaComp	TCGA-BH-A0W7-01A-11D-A10Y-09	TCGA-BH-A0W7-01A-11D-A10Y-09_IlluminaGA-DNASeq_exome.bam	TCGA-BH-A0W7-10A-01D-A110-09	TCGA-BH-A0W7-10A-01D-A110-09_IlluminaGA-DNASeq_exome.bam	TCGA-BH-A0W7-01A-11R-A115-07	110512_UNC9-SN296_0180_AC036NABXX_2			NA	NA
BRCA	TCGA-BH-A0WA	modelComp	tcgaComp	TCGA-BH-A0WA-01A-11D-A10G-09	TCGA-BH-A0WA-01A-11D-A10G-09_IlluminaGA-DNASeq_exome_1.bam	TCGA-BH-A0WA-10A-01D-A117-09	TCGA-BH-A0WA-10A-01D-A117-09_IlluminaGA-DNASeq_exome_HOLD_QC_PENDING.bam	TCGA-BH-A0WA-01A-11R-A109-07	110901_UNC12-SN629_0127_barcode025UABXX_3			/bd267985-8d5e-41d0-b511-354642d1a6c0/TCGA-BH-A0WA-01A-11D-A128-09_IlluminaGA-DNASeq_whole.bam	/385801ff-b732-4515-8c7d-ca2a71ee83e1/TCGA-BH-A0WA-10A-01D-A128-09_IlluminaGA-DNASeq_whole.bam
BRCA	TCGA-BH-A18F	modelComp	tcgaComp	TCGA-BH-A18F-01A-11D-A12B-09	TCGA-BH-A18F-01A-11D-A12B-09_IlluminaGA-DNASeq_exome.bam	TCGA-BH-A18F-11A-22D-A12B-09	TCGA-BH-A18F-11A-22D-A12B-09_IlluminaGA-DNASeq_exome.bam	TCGA-BH-A18F-01A-11R-A12D-07	110711_UNC10-SN254_0242_AD0DK5ABXX_4			NA	NA
BRCA	TCGA-BH-A18H	modelComp	tcgaComp	TCGA-BH-A18H-01A-11D-A12B-09	TCGA-BH-A18H-01A-11D-A12B-09_IlluminaGA-DNASeq_exome.bam	TCGA-BH-A18H-10A-01D-A12B-09	TCGA-BH-A18H-10A-01D-A12B-09_IlluminaGA-DNASeq_exome.bam	TCGA-BH-A18H-01A-11R-A12D-07	110711_UNC10-SN254_0242_AD0DK5ABXX_6			NA	NA
BRCA	TCGA-BH-A18I	modelComp	tcgaComp	TCGA-BH-A18I-01A-11D-A12B-09	TCGA-BH-A18I-01A-11D-A12B-09_IlluminaGA-DNASeq_exome.bam	TCGA-BH-A18I-10A-01D-A12B-09	TCGA-BH-A18I-10A-01D-A12B-09_IlluminaGA-DNASeq_exome.bam	TCGA-BH-A18I-01A-11R-A12D-07	110628_UNC10-SN254_0239_BD0CTRABXX_6			NA	NA
BRCA	TCGA-BH-A18J	modelComp	tcgaComp	TCGA-BH-A18J-01A-11D-A12B-09	TCGA-BH-A18J-01A-11D-A12B-09_IlluminaGA-DNASeq_exome.bam	TCGA-BH-A18J-11A-31D-A12B-09	TCGA-BH-A18J-11A-31D-A12B-09_IlluminaGA-DNASeq_exome.bam	TCGA-BH-A18J-01A-11R-A12D-07	110628_UNC10-SN254_0239_BD0CTRABXX_7	TCGA-BH-A18J-11A-31R-A12D-07	110711_UNC10-SN254_0242_AD0DK5ABXX_1	NA	NA
BRCA	TCGA-BH-A18K	modelComp	tcgaComp	TCGA-BH-A18K-01A-11D-A12B-09	TCGA-BH-A18K-01A-11D-A12B-09_IlluminaGA-DNASeq_exome.bam	TCGA-BH-A18K-11A-13D-A12B-09	TCGA-BH-A18K-11A-13D-A12B-09_IlluminaGA-DNASeq_exome.bam	TCGA-BH-A18K-01A-11R-A12D-07	110715_UNC14-SN744_0142_AB099EABXX_1	TCGA-BH-A18K-11A-13R-A12D-07	110714_UNC13-SN749_0082_AD0DGMABXX_1	NA	NA
BRCA	TCGA-BH-A18L	modelComp	tcgaComp	TCGA-BH-A18L-01A-32D-A12B-09	TCGA-BH-A18L-01A-32D-A12B-09_IlluminaGA-DNASeq_exome.bam	TCGA-BH-A18L-11A-42D-A12B-09	TCGA-BH-A18L-11A-42D-A12B-09_IlluminaGA-DNASeq_exome.bam	TCGA-BH-A18L-01A-32R-A12D-07	110715_UNC10-SN254_0245_BD0DG6ABXX_1	TCGA-BH-A18L-11A-42R-A12D-07	110714_UNC13-SN749_0082_AD0DGMABXX_2	NA	NA
BRCA	TCGA-BH-A18M	modelComp	tcgaComp	TCGA-BH-A18M-01A-11D-A12B-09	TCGA-BH-A18M-01A-11D-A12B-09_IlluminaGA-DNASeq_exome.bam	TCGA-BH-A18M-11A-33D-A12B-09	TCGA-BH-A18M-11A-33D-A12B-09_IlluminaGA-DNASeq_exome.bam	TCGA-BH-A18M-01A-11R-A12D-07	110715_UNC10-SN254_0245_BD0DG6ABXX_2	TCGA-BH-A18M-11A-33R-A12D-07	110714_UNC13-SN749_0082_AD0DGMABXX_3	NA	NA
BRCA	TCGA-BH-A18R	modelComp	tcgaComp	TCGA-BH-A18R-01A-11D-A12B-09	TCGA-BH-A18R-01A-11D-A12B-09_IlluminaGA-DNASeq_exome.bam	TCGA-BH-A18R-11A-42D-A12B-09	TCGA-BH-A18R-11A-42D-A12B-09_IlluminaGA-DNASeq_exome.bam	TCGA-BH-A18R-01A-11R-A12D-07	110629_UNC15-SN850_0090_AC03J3ABXX_2	TCGA-BH-A18R-11A-42R-A12D-07	110715_UNC10-SN254_0245_BD0DG6ABXX_4	NA	NA
BRCA	TCGA-BH-A18S	modelComp	tcgaComp	TCGA-BH-A18S-01A-11D-A12B-09	TCGA-BH-A18S-01A-11D-A12B-09_IlluminaGA-DNASeq_exome.bam	TCGA-BH-A18S-11A-43D-A12B-09	TCGA-BH-A18S-11A-43D-A12B-09_IlluminaGA-DNASeq_exome.bam	TCGA-BH-A18S-01A-11R-A12D-07	110629_UNC15-SN850_0090_AC03J3ABXX_3	TCGA-BH-A18S-11A-43R-A12D-07	110711_UNC10-SN254_0242_AD0DK5ABXX_2	NA	NA
BRCA	TCGA-BH-A18T	modelComp	tcgaComp	TCGA-BH-A18T-01A-11D-A12B-09	TCGA-BH-A18T-01A-11D-A12B-09_IlluminaGA-DNASeq_exome.bam	TCGA-BH-A18T-11A-42D-A12B-09	TCGA-BH-A18T-11A-42D-A12B-09_IlluminaGA-DNASeq_exome.bam	TCGA-BH-A18T-01A-11R-A12D-07	110715_UNC10-SN254_0245_BD0DG6ABXX_5			NA	NA
BRCA	TCGA-BH-A18U	modelComp	tcgaComp	TCGA-BH-A18U-01A-21D-A12B-09	TCGA-BH-A18U-01A-21D-A12B-09_IlluminaGA-DNASeq_exome.bam	TCGA-BH-A18U-11A-23D-A12B-09	TCGA-BH-A18U-11A-23D-A12B-09_IlluminaGA-DNASeq_exome.bam	TCGA-BH-A18U-01A-21R-A12D-07	110715_UNC10-SN254_0245_BD0DG6ABXX_6	TCGA-BH-A18U-11A-23R-A12D-07	110714_UNC13-SN749_0082_AD0DGMABXX_7	NA	NA
BRCA	TCGA-BH-A18V	modelComp	tcgaComp	TCGA-BH-A18V-01A-11D-A12B-09	TCGA-BH-A18V-01A-11D-A12B-09_IlluminaGA-DNASeq_exome.bam	TCGA-BH-A18V-11A-52D-A12B-09	TCGA-BH-A18V-11A-52D-A12B-09_IlluminaGA-DNASeq_exome.bam	TCGA-BH-A18V-01A-11R-A12D-07	110715_UNC10-SN254_0245_BD0DG6ABXX_7	TCGA-BH-A18V-11A-52R-A12D-07	110714_UNC13-SN749_0082_AD0DGMABXX_8	NA	NA
BRCA	TCGA-BH-A1EN	modelComp	tcgaComp	TCGA-BH-A1EN-01A-11D-A17G-09	74b533a759b5d220b4c986fffdc677b0.bam	TCGA-BH-A1EN-11A-23W-A14R-09	b8edf47d190ba7760452d0cab291068f.bam	TCGA-BH-A1EN-01A-11R-A13Q-07	110805_UNC11-SN627_0134_AC042TABXX_7	TCGA-BH-A1EN-11A-23R-A13Q-07	110729_UNC15-SN850_0102_BD0E5DABXX_5	NA	NA
BRCA	TCGA-BH-A1EO	modelComp	tcgaComp	TCGA-BH-A1EO-01A-11D-A135-09	TCGA-BH-A1EO-01A-11D-A135-09_IlluminaGA-DNASeq_exome_1.bam	TCGA-BH-A1EO-11A-31D-A135-09	TCGA-BH-A1EO-11A-31D-A135-09_IlluminaGA-DNASeq_exome_1.bam	TCGA-BH-A1EO-01A-11R-A137-07	110725_UNC15-SN850_0099_AD0DETABXX_6	TCGA-BH-A1EO-11A-31R-A137-07	110725_UNC15-SN850_0099_AD0DETABXX_7	NA	NA
BRCA	TCGA-BH-A1ET	modelComp	tcgaComp	TCGA-BH-A1ET-01A-11D-A135-09	TCGA-BH-A1ET-01A-11D-A135-09_IlluminaGA-DNASeq_exome_1.bam	TCGA-BH-A1ET-11B-23D-A135-09	a30a0c761f8b27017c658494bc9a35b3.bam	TCGA-BH-A1ET-01A-11R-A137-07	110725_UNC15-SN850_0100_BD0DRKABXX_1	TCGA-BH-A1ET-11B-23R-A137-07	110725_UNC15-SN850_0100_BD0DRKABXX_2	NA	NA
BRCA	TCGA-BH-A1EU	modelComp	tcgaComp	TCGA-BH-A1EU-01A-11D-A135-09	281306838df7fe313563d3aecbfbafb9.bam	TCGA-BH-A1EU-11A-23D-A135-09	TCGA-BH-A1EU-11A-23D-A135-09_IlluminaGA-DNASeq_exome_1.bam	TCGA-BH-A1EU-01A-11R-A137-07	110725_UNC15-SN850_0100_BD0DRKABXX_3	TCGA-BH-A1EU-11A-23R-A137-07	110725_UNC15-SN850_0100_BD0DRKABXX_4	NA	NA
BRCA	TCGA-BH-A1EV	modelComp	tcgaComp	TCGA-BH-A1EV-01A-11D-A135-09	TCGA-BH-A1EV-01A-11D-A135-09_IlluminaGA-DNASeq_exome_1.bam	TCGA-BH-A1EV-11A-24D-A135-09	TCGA-BH-A1EV-11A-24D-A135-09_IlluminaGA-DNASeq_exome_1.bam	TCGA-BH-A1EV-01A-11R-A137-07	110725_UNC15-SN850_0100_BD0DRKABXX_5	TCGA-BH-A1EV-11A-24R-A137-07	110725_UNC15-SN850_0100_BD0DRKABXX_6	NA	NA
BRCA	TCGA-BH-A1EW	modelComp	tcgaComp	TCGA-BH-A1EW-01A-11D-A135-09	TCGA-BH-A1EW-01A-11D-A135-09_IlluminaGA-DNASeq_exome_1.bam	TCGA-BH-A1EW-11B-33D-A135-09	TCGA-BH-A1EW-11B-33D-A135-09_IlluminaGA-DNASeq_exome_1.bam	TCGA-BH-A1EW-01A-11R-A137-07	110725_UNC15-SN850_0100_BD0DRKABXX_7	TCGA-BH-A1EW-11B-33R-A137-07	110725_UNC15-SN850_0100_BD0DRKABXX_8	NA	NA
BRCA	TCGA-BH-A1EX	modelComp	tcgaComp	TCGA-BH-A1EX-01A-11D-A13L-09	b23157be2e159da35ba44d6706a10a6d.bam	TCGA-BH-A1EX-11A-21D-A13O-09	b20a407a067aea3c149f2e9a209b67de.bam	TCGA-BH-A1EX-01A-11R-A13Q-07	110729_UNC15-SN850_0102_BD0E5DABXX_6			NA	NA
BRCA	TCGA-BH-A1EY	modelComp	tcgaComp	TCGA-BH-A1EY-01A-11D-A13L-09	04dad306f9be80db39f4be578091aa11.bam	TCGA-BH-A1EY-11B-21D-A188-09	bd62b518758f1d29ba81d1be4a7c7bfb.bam	TCGA-BH-A1EY-01A-11R-A13Q-07	110824_UNC11-SN627_0145_AD0DL7ABXX_2			NA	NA
BRCA	TCGA-BH-A1F0	modelComp	tcgaComp	TCGA-BH-A1F0-01A-11D-A135-09	TCGA-BH-A1F0-01A-11D-A135-09_IlluminaGA-DNASeq_exome_1.bam	TCGA-BH-A1F0-11B-23D-A135-09	TCGA-BH-A1F0-11B-23D-A135-09_IlluminaGA-DNASeq_exome_1.bam	TCGA-BH-A1F0-01A-11R-A137-07	110801_UNC13-SN749_0088_AD0DTHABXX_1	TCGA-BH-A1F0-11B-23R-A137-07	110801_UNC13-SN749_0088_AD0DTHABXX_2	NA	NA
BRCA	TCGA-BH-A1F2	modelComp	tcgaComp	TCGA-BH-A1F2-01A-31D-A13L-09	365fc3d567f5535ae532d423d7831e45.bam	TCGA-BH-A1F2-11A-32D-A188-09	b0d96e036bbd5d36230cd66fd87935ba.bam	TCGA-BH-A1F2-01A-31R-A13Q-07	110901_UNC12-SN629_0126_AD0DG0ABXX_6	TCGA-BH-A1F2-11A-32R-A13Q-07	110729_UNC15-SN850_0102_BD0E5DABXX_7	NA	NA
BRCA	TCGA-BH-A1F5	modelComp	tcgaComp	TCGA-BH-A1F5-01A-12D-A13L-09	b49a3a96d0eb68f59e00a74e7bf401c5.bam	TCGA-BH-A1F5-11A-43D-A13O-09	05d92fb7181cdb5e37cb41290416d7dc.bam	TCGA-BH-A1F5-01A-12R-A13Q-07	110901_UNC12-SN629_0126_AD0DG0ABXX_7			NA	NA
BRCA	TCGA-BH-A1F6	modelComp	tcgaComp	TCGA-BH-A1F6-01A-11D-A13L-09	9b9885565fe3f22f1ba298a68cd63f3d.bam	TCGA-BH-A1F6-11B-94D-A13O-09	383edd0b2c3b906e9cc7ee188edafac0.bam	TCGA-BH-A1F6-01A-11R-A13Q-07	110802_UNC16-SN851_0067_BB07W5ABXX_1	TCGA-BH-A1F6-11B-94R-A13Q-07	110729_UNC15-SN850_0102_BD0E5DABXX_8	NA	NA
BRCA	TCGA-BH-A1F8	modelComp	tcgaComp	TCGA-BH-A1F8-01A-11D-A13L-09	480155ae8be8be31e05686e9d16451dc.bam	TCGA-BH-A1F8-11B-21D-A188-09	85ed3ed589e0e4844280d287cd775f5b.bam	TCGA-BH-A1F8-01A-11R-A13Q-07	110901_UNC12-SN629_0126_AD0DG0ABXX_8	TCGA-BH-A1F8-11B-21R-A13Q-07	110824_UNC11-SN627_0145_AD0DL7ABXX_4	NA	NA
BRCA	TCGA-BH-A1FC	modelComp	tcgaComp	TCGA-BH-A1FC-01A-11D-A13L-09	6d4ceb588090f477c17835ba5d10ec54.bam	TCGA-BH-A1FC-11A-32D-A188-09	d02da8019732c05c1d33dfd612a34655.bam	TCGA-BH-A1FC-01A-11R-A13Q-07	110805_UNC11-SN627_0134_AC042TABXX_8	TCGA-BH-A1FC-11A-32R-A13Q-07	110824_UNC11-SN627_0145_AD0DL7ABXX_6	NA	NA
BRCA	TCGA-BH-A1FD	modelComp	tcgaComp	TCGA-BH-A1FD-01A-11W-A14Q-09	aed478ffc2abaa9caa691d8c78730e0a.bam	TCGA-BH-A1FD-11B-21D-A13O-09	40a5a2bcc11e9571bb6ace55f10ec5f1.bam	TCGA-BH-A1FD-01A-11R-A13Q-07	110729_UNC9-SN296_0211_barcode046VABXX_1	TCGA-BH-A1FD-11B-21R-A13Q-07	110921_UNC9-SN296_0242_AD0DDEABXX_2_TGACCA	NA	NA
BRCA	TCGA-BH-A1FE	modelComp	tcgaComp	TCGA-BH-A1FE-01A-11D-A13L-09	7f42e9797b5c691f60f7a267da5c4ab2.bam	TCGA-BH-A1FE-11B-14D-A13O-09	12b4111230e3382b0c7c0517a0e6ae6d.bam	TCGA-BH-A1FE-01A-11R-A13Q-07	110809_UNC10-SN254_0260_BD0DKNABXX_1	TCGA-BH-A1FE-11B-14R-A13Q-07	110921_UNC9-SN296_0242_AD0DDEABXX_3_TGACCA	NA	NA
BRCA	TCGA-BH-A1FG	modelComp	tcgaComp	TCGA-BH-A1FG-01A-11D-A13L-09	93b27e4783c418b44b0754fbc5dab777.bam	TCGA-BH-A1FG-11B-12D-A13O-09	b35db39ccd0f82830aa02ac185b5b1be.bam	TCGA-BH-A1FG-01A-11R-A13Q-07	110824_UNC11-SN627_0145_AD0DL7ABXX_7	TCGA-BH-A1FG-11B-12R-A13Q-07	110921_UNC9-SN296_0242_AD0DDEABXX_4_TGACCA	NA	NA
BRCA	TCGA-BH-A1FH	modelComp	tcgaComp	TCGA-BH-A1FH-01A-12D-A13L-09	1324cf417d884059362ef5043f545029.bam	TCGA-BH-A1FH-11B-42D-A13O-09	35f92368939d0621a1e95d3f5faa35be.bam	TCGA-BH-A1FH-01A-12R-A13Q-07	110921_UNC9-SN296_0242_AD0DDEABXX_5_TGACCA	TCGA-BH-A1FH-11B-42R-A13Q-07	110824_UNC11-SN627_0145_AD0DL7ABXX_8	NA	NA
BRCA	TCGA-BH-A1FJ	modelComp	tcgaComp	TCGA-BH-A1FJ-01A-11D-A13L-09	816bdcb28e3a783f6f25d89b7f4ef16c.bam	TCGA-BH-A1FJ-11B-42D-A188-09	1a282467bbc022dcb46751a801b1ed41.bam	TCGA-BH-A1FJ-01A-11R-A13Q-07	110921_UNC9-SN296_0242_AD0DDEABXX_6_TGACCA	TCGA-BH-A1FJ-11B-42R-A13Q-07	110921_UNC9-SN296_0242_AD0DDEABXX_7_TGACCA	NA	NA
BRCA	TCGA-BH-A1FL	modelComp	tcgaComp	TCGA-BH-A1FL-01A-11D-A13L-09	9d5e560da5344c03a8a5a7b21f1b6100.bam	TCGA-BH-A1FL-11A-13D-A13O-09	46d0085aa02e885b7dee4b37b2fec608.bam	TCGA-BH-A1FL-01A-11R-A13Q-07	110729_UNC9-SN296_0211_barcode046VABXX_2			NA	NA
BRCA	TCGA-BH-A1FM	modelComp	tcgaComp	TCGA-BH-A1FM-01A-11D-A13L-09	7454a1ce3d810422d8c68dce410f7949.bam	TCGA-BH-A1FM-11B-23D-A188-09	0c4382a69565fa6580c8a4478470e58b.bam	TCGA-BH-A1FM-01A-11R-A13Q-07	110921_UNC9-SN296_0242_AD0DDEABXX_8_TGACCA	TCGA-BH-A1FM-11B-23R-A13Q-07	110729_UNC9-SN296_0211_barcode046VABXX_3	NA	NA
BRCA	TCGA-BH-A1FN	modelComp	tcgaComp	TCGA-BH-A1FN-01A-11D-A13L-09	b1f4f89a47c188cbfbf80e23d8644acf.bam	TCGA-BH-A1FN-11A-34D-A13O-09	f7c4f58c2c4d6773da71626355726205.bam	TCGA-BH-A1FN-01A-11R-A13Q-07	110829_UNC10-SN254_0271_AC00PWABXX_1	TCGA-BH-A1FN-11A-34R-A13Q-07	110809_UNC10-SN254_0260_BD0DKBXX_2	NA	NA
BRCA	TCGA-BH-A1FR	modelComp	tcgaComp	TCGA-BH-A1FR-01A-11D-A13L-09	19a388745b22553b863890bd8842f501.bam	TCGA-BH-A1FR-11B-42D-A13O-09	552f5fbac16b8a02f0a2c5f6f765ce48.bam	TCGA-BH-A1FR-01A-11R-A13Q-07	110824_UNC11-SN627_0145_AD0DL7ABXX_1	TCGA-BH-A1FR-11B-42R-A13Q-07	110829_UNC10-SN254_0271_AC00PWABXX_3	NA	NA
BRCA	TCGA-BH-A1FU~1	modelComp	tcgaComp	TCGA-BH-A1FU-01A-11D-A14G-09	bfb84d6dcb177e59ef598d77c3dd98f1.bam	TCGA-BH-A1FU-11A-23D-A14G-09	7c08cedfa7e97787080e00a441a8def7.bam	TCGA-BH-A1FU-01A-11R-A14D-07	111014_UNC10-SN254_0289_AC00VNABXX_8	TCGA-BH-A1FU-11A-23R-A14D-07	110805_UNC11-SN627_0135_BD0DKJABXX_1	NA	NA
BRCA	TCGA-BH-A201	modelComp	tcgaComp	TCGA-BH-A201-01A-11D-A14K-09	7036bb05ea3873ccaf50e70fb1782abe.bam	TCGA-BH-A201-10A-01D-A14K-09	cb0828267352ab6fbdbf9a4869fef432.bam	TCGA-BH-A201-01A-11R-A14M-07	110921_UNC16-SN851_0090_BB060BABXX_1_GCCAAT			NA	NA
BRCA	TCGA-BH-A202	modelComp	tcgaComp	TCGA-BH-A202-01A-11D-A14K-09	ebfb242f3ee70ca936dc9d86f426e887.bam	TCGA-BH-A202-10A-01D-A14K-09	0d4a30b8fc6c02fd46483b2121ef8cb2.bam	TCGA-BH-A202-01A-11R-A14M-07	110921_UNC16-SN851_0090_BB060BABXX_2_GCCAAT			NA	NA
BRCA	TCGA-BH-A203	modelComp	tcgaComp	TCGA-BH-A203-01A-12D-A167-09	4ad7d7d5b0afd3fa0296e25a62aa8f9d.bam	TCGA-BH-A203-11A-42D-A167-09	4cf2624ad71ea7babacb99926f24d892.bam	TCGA-BH-A203-01A-12R-A169-07	110921_UNC9-SN296_0243_barcode010LABXX_2_CGATGT	TCGA-BH-A203-11A-42R-A169-07	110921_UNC9-SN296_0243_barcode010LABXX_3_CGATGT	NA	NA
BRCA	TCGA-BH-A204	modelComp	tcgaComp	TCGA-BH-A204-01A-11D-A159-09	319461ad4c91140c9a49fa4eb0eb03c4.bam	TCGA-BH-A204-11A-53D-A159-09	7f750b1b31948e9e2c363dde9f9747d2.bam	TCGA-BH-A204-01A-11R-A157-07	110926_UNC12-SN629_0143_AD0DY7ABXX_5_CTTGTA	TCGA-BH-A204-11A-53R-A157-07	110926_UNC12-SN629_0143_AD0DY7ABXX_6_CTTGTA	NA	NA
BRCA	TCGA-BH-A208	modelComp	tcgaComp	TCGA-BH-A208-01A-11D-A159-09	a660ae586374cc741e2ec899e610ba33.bam	TCGA-BH-A208-11A-51D-A159-09	254b7309e9003494fafd6e4984bdc2d8.bam	TCGA-BH-A208-01A-11R-A157-07	110926_UNC12-SN629_0143_AD0DY7ABXX_7_CTTGTA	TCGA-BH-A208-11A-51R-A157-07	110926_UNC12-SN629_0143_AD0DY7ABXX_8_CTTGTA	NA	NA
BRCA	TCGA-BH-A209	modelComp	tcgaComp	TCGA-BH-A209-01A-11D-A17G-09	ddd144625744dd60869fa7c5b44ba67c.bam	TCGA-BH-A209-11A-42D-A17G-09	25e3a5f92ef7cb97c4ff5c93e96670a4.bam	TCGA-BH-A209-01A-11R-A157-07	110916_UNC16-SN851_0087_AD0DE7ABXX_1_CTTGTA	TCGA-BH-A209-11A-42R-A157-07	110916_UNC16-SN851_0087_AD0DE7ABXX_2_CTTGTA	NA	NA
BRCA	TCGA-BH-A28Q	modelComp	tcgaComp	TCGA-BH-A28Q-01A-11D-A16D-09	6277c358b68c67bb3fcfd7a7515aa59b.bam	TCGA-BH-A28Q-10A-01D-A16D-09	0feaddf83d4e9bfe813212a06759fe9a.bam	TCGA-BH-A28Q-01A-11R-A16F-07	110930_UNC12-SN629_0146_BB01KPABXX_6_TAGCTT			NA	NA
BRCA	TCGA-C8-A12K	modelComp	tcgaComp	TCGA-C8-A12K-01A-21D-A10Y-09	TCGA-C8-A12K-01A-21D-A10Y-09_IlluminaGA-DNASeq_exome.bam	TCGA-C8-A12K-10A-01D-A110-09	TCGA-C8-A12K-10A-01D-A110-09_IlluminaGA-DNASeq_exome.bam	TCGA-C8-A12K-01A-21R-A115-07	110607_UNC14-SN744_0124_AD0CVCABXX_1			NA	NA
BRCA	TCGA-C8-A12L	modelComp	tcgaComp	TCGA-C8-A12L-01A-11D-A10Y-09	TCGA-C8-A12L-01A-11D-A10Y-09_IlluminaGA-DNASeq_exome.bam	TCGA-C8-A12L-10A-01D-A110-09	6f48fba273b11dda21bfa671ee6a89f5.bam	TCGA-C8-A12L-01A-11R-A115-07	110608_SN254_0230_AC03JGABXX_4			/ef8914fd-cb87-4380-86e2-2633ba876665/c31801ffe0265e1332d28d053c9a4955.bam	/f8cc7a38-7725-4ef4-98a5-427cb116d9c3/a40573206785187a19235a673ae4ab01.bam
BRCA	TCGA-C8-A12M	modelComp	tcgaComp	TCGA-C8-A12M-01A-11D-A135-09	TCGA-C8-A12M-01A-11D-A135-09_IlluminaGA-DNASeq_exome.bam	TCGA-C8-A12M-10A-01D-A110-09	TCGA-C8-A12M-10A-01D-A110-09_IlluminaGA-DNASeq_exome.bam	TCGA-C8-A12M-01A-11R-A115-07	110608_SN254_0230_AC03JGABXX_3			NA	NA
BRCA	TCGA-C8-A12N	modelComp	tcgaComp	TCGA-C8-A12N-01A-11D-A10Y-09	TCGA-C8-A12N-01A-11D-A10Y-09_IlluminaGA-DNASeq_exome.bam	TCGA-C8-A12N-10A-01D-A110-09	TCGA-C8-A12N-10A-01D-A110-09_IlluminaGA-DNASeq_exome.bam	TCGA-C8-A12N-01A-11R-A115-07	110527_UNC10-SN254_0224_AD0CPKABXX_6			NA	NA
BRCA	TCGA-C8-A12O	modelComp	tcgaComp	TCGA-C8-A12O-01A-11D-A10Y-09	d6dc886d12424d97eb18ef9a2492f282.bam	TCGA-C8-A12O-10A-01D-A110-09	TCGA-C8-A12O-10A-01D-A110-09_IlluminaGA-DNASeq_exome.bam	TCGA-C8-A12O-01A-11R-A115-07	110527_UNC10-SN254_0224_AD0CPKABXX_7			NA	NA
BRCA	TCGA-C8-A12P	modelComp	tcgaComp	TCGA-C8-A12P-01A-11D-A10Y-09	TCGA-C8-A12P-01A-11D-A10Y-09_IlluminaGA-DNASeq_exome.bam	TCGA-C8-A12P-10A-01D-A110-09	TCGA-C8-A12P-10A-01D-A110-09_IlluminaGA-DNASeq_exome.bam	TCGA-C8-A12P-01A-11R-A115-07	110628_UNC10-SN254_0238_AC03J5ABXX_7			NA	NA
BRCA	TCGA-C8-A12Q	modelComp	tcgaComp	TCGA-C8-A12Q-01A-11D-A10Y-09	TCGA-C8-A12Q-01A-11D-A10Y-09_IlluminaGA-DNASeq_exome.bam	TCGA-C8-A12Q-10A-01D-A110-09	TCGA-C8-A12Q-10A-01D-A110-09_IlluminaGA-DNASeq_exome.bam	TCGA-C8-A12Q-01A-11R-A115-07	110608_UNC11-SN627_0103_BD0CVVABXX_3			/a0194549-6c93-4c7b-af3d-2c97f8c0879a/f69f0ef802b7feefa79f55fe3e188902.bam	/f385d668-76a0-4bcc-a221-4612288f8e42/5d0262da4025c9d30132153329060e06.bam
BRCA	TCGA-C8-A12T	modelComp	tcgaComp	TCGA-C8-A12T-01A-11D-A10Y-09	TCGA-C8-A12T-01A-11D-A10Y-09_IlluminaGA-DNASeq_exome.bam	TCGA-C8-A12T-10A-01D-A110-09	TCGA-C8-A12T-10A-01D-A110-09_IlluminaGA-DNASeq_exome.bam	TCGA-C8-A12T-01A-11R-A115-07	110608_UNC11-SN627_0103_BD0CVVABXX_4			NA	NA
BRCA	TCGA-C8-A12U	modelComp	tcgaComp	TCGA-C8-A12U-01A-11D-A10Y-09	TCGA-C8-A12U-01A-11D-A10Y-09_IlluminaGA-DNASeq_exome.bam	TCGA-C8-A12U-10A-01D-A110-09	7a799889e0772c361f58b9fe4447ee8b.bam	TCGA-C8-A12U-01A-11R-A115-07	110607_UNC14-SN744_0124_AD0CVCABXX_2			NA	NA
BRCA	TCGA-C8-A12V	modelComp	tcgaComp	TCGA-C8-A12V-01A-11D-A10Y-09	TCGA-C8-A12V-01A-11D-A10Y-09_IlluminaGA-DNASeq_exome.bam	TCGA-C8-A12V-10A-01D-A110-09	TCGA-C8-A12V-10A-01D-A110-09_IlluminaGA-DNASeq_exome.bam	TCGA-C8-A12V-01A-11R-A115-07	110608_SN254_0230_AC03JGABXX_2			NA	NA
BRCA	TCGA-C8-A12W	modelComp	tcgaComp	TCGA-C8-A12W-01A-11D-A10Y-09	TCGA-C8-A12W-01A-11D-A10Y-09_IlluminaGA-DNASeq_exome.bam	TCGA-C8-A12W-10A-01D-A110-09	TCGA-C8-A12W-10A-01D-A110-09_IlluminaGA-DNASeq_exome.bam	TCGA-C8-A12W-01A-11R-A115-07	110608_SN254_0230_AC03JGABXX_1			NA	NA
BRCA	TCGA-C8-A12X	modelComp	tcgaComp	TCGA-C8-A12X-01A-11D-A10Y-09	TCGA-C8-A12X-01A-11D-A10Y-09_IlluminaGA-DNASeq_exome_1.bam	TCGA-C8-A12X-10A-01D-A110-09	TCGA-C8-A12X-10A-01D-A110-09_IlluminaGA-DNASeq_exome.bam	TCGA-C8-A12X-01A-11R-A115-07	110527_UNC10-SN254_0224_AD0CPKABXX_8			NA	NA
BRCA	TCGA-C8-A12Y	modelComp	tcgaComp	TCGA-C8-A12Y-01A-11D-A12B-09	TCGA-C8-A12Y-01A-11D-A12B-09_IlluminaGA-DNASeq_exome.bam	TCGA-C8-A12Y-10A-01D-A12B-09	TCGA-C8-A12Y-10A-01D-A12B-09_IlluminaGA-DNASeq_exome.bam	TCGA-C8-A12Y-01A-11R-A12D-07	110714_UNC13-SN749_0083_BD0DLNABXX_1			NA	NA
BRCA	TCGA-C8-A12Z	modelComp	tcgaComp	TCGA-C8-A12Z-01A-11D-A10Y-09	TCGA-C8-A12Z-01A-11D-A10Y-09_IlluminaGA-DNASeq_exome.bam	TCGA-C8-A12Z-10A-01D-A110-09	TCGA-C8-A12Z-10A-01D-A110-09_IlluminaGA-DNASeq_exome.bam	TCGA-C8-A12Z-01A-11R-A115-07	110527_UNC10-SN254_0225_BD0CVWABXX_8			NA	NA
BRCA	TCGA-C8-A130	modelComp	tcgaComp	TCGA-C8-A130-01A-31D-A10Y-09	TCGA-C8-A130-01A-31D-A10Y-09_IlluminaGA-DNASeq_exome.bam	TCGA-C8-A130-10A-01D-A110-09	0e12bd76a94493ca54fb793b6fbefb0e.bam	TCGA-C8-A130-01A-31R-A115-07	110628_UNC10-SN254_0238_AC03J5ABXX_8			/0a1fe8b4-3496-4319-b239-b8104cab499f/f0f3dfb66995edcb514e1ccebc2c7e4d.bam	/2f580b69-5432-466f-b403-02d306088600/94b51555d1de0d10503b34342b586c3b.bam
BRCA	TCGA-C8-A131	modelComp	tcgaComp	TCGA-C8-A131-01A-11D-A10Y-09	TCGA-C8-A131-01A-11D-A10Y-09_IlluminaGA-DNASeq_exome.bam	TCGA-C8-A131-10A-01D-A110-09	TCGA-C8-A131-10A-01D-A110-09_IlluminaGA-DNASeq_exome.bam	TCGA-C8-A131-01A-11R-A115-07	110608_UNC11-SN627_0103_BD0CVVABXX_5			NA	NA
BRCA	TCGA-C8-A132	modelComp	tcgaComp	TCGA-C8-A132-01A-31D-A10Y-09	TCGA-C8-A132-01A-31D-A10Y-09_IlluminaGA-DNASeq_exome.bam	TCGA-C8-A132-10A-01D-A110-09	39925d7d2f010e44f6f66e14d49f77eb.bam	TCGA-C8-A132-01A-31R-A115-07	110607_UNC14-SN744_0124_AD0CVCABXX_3			NA	NA
BRCA	TCGA-C8-A133	modelComp	tcgaComp	TCGA-C8-A133-01A-32D-A12B-09	TCGA-C8-A133-01A-32D-A12B-09_IlluminaGA-DNASeq_exome.bam	TCGA-C8-A133-10A-01D-A12B-09	TCGA-C8-A133-10A-01D-A12B-09_IlluminaGA-DNASeq_exome.bam	TCGA-C8-A133-01A-32R-A12D-07	110714_UNC13-SN749_0083_BD0DLNABXX_2			NA	NA
BRCA	TCGA-C8-A134	modelComp	tcgaComp	TCGA-C8-A134-01A-11D-A10Y-09	TCGA-C8-A134-01A-11D-A10Y-09_IlluminaGA-DNASeq_exome.bam	TCGA-C8-A134-10A-01D-A110-09	TCGA-C8-A134-10A-01D-A110-09_IlluminaGA-DNASeq_exome.bam	TCGA-C8-A134-01A-11R-A115-07	110607_UNC14-SN744_0124_AD0CVCABXX_4			NA	NA
BRCA	TCGA-C8-A135	modelComp	tcgaComp	TCGA-C8-A135-01A-11D-A10Y-09	TCGA-C8-A135-01A-11D-A10Y-09_IlluminaGA-DNASeq_exome.bam	TCGA-C8-A135-10A-02D-A110-09	TCGA-C8-A135-10A-02D-A110-09_IlluminaGA-DNASeq_exome_1.bam	TCGA-C8-A135-01A-11R-A115-07	110608_SN254_0231_BD0CT2ABXX_8			NA	NA
BRCA	TCGA-C8-A137	modelComp	tcgaComp	TCGA-C8-A137-01A-11D-A10Y-09	TCGA-C8-A137-01A-11D-A10Y-09_IlluminaGA-DNASeq_exome.bam	TCGA-C8-A137-10A-02D-A110-09	TCGA-C8-A137-10A-02D-A110-09_IlluminaGA-DNASeq_exome.bam	TCGA-C8-A137-01A-11R-A115-07	110608_SN254_0231_BD0CT2ABXX_7			NA	NA
BRCA	TCGA-C8-A138	modelComp	tcgaComp	TCGA-C8-A138-01A-11D-A10Y-09	TCGA-C8-A138-01A-11D-A10Y-09_IlluminaGA-DNASeq_exome.bam	TCGA-C8-A138-10A-01D-A110-09	2d848de878114cc185db4b85c9d98d18.bam	TCGA-C8-A138-01A-11R-A115-07	110527_UNC10-SN254_0225_BD0CVWABXX_7			NA	NA
BRCA	TCGA-C8-A1HE	modelComp	tcgaComp	TCGA-C8-A1HE-01A-11D-A188-09	592d1b0ed845160b9526409972fc2963.bam	TCGA-C8-A1HE-10A-01D-A13O-09	5e4c7b0afac991511c42d69350218223.bam	TCGA-C8-A1HE-01A-11R-A13Q-07	110729_UNC9-SN296_0211_barcode046VABXX_4			NA	NA
BRCA	TCGA-C8-A1HF	modelComp	tcgaComp	TCGA-C8-A1HF-01A-11D-A135-09	TCGA-C8-A1HF-01A-11D-A135-09_IlluminaGA-DNASeq_exome_1.bam	TCGA-C8-A1HF-10A-01D-A135-09	ed7da16bf53f7bfc43adeee99655e7e2.bam	TCGA-C8-A1HF-01A-11R-A137-07	110801_UNC13-SN749_0088_AD0DTHABXX_3			NA	NA
BRCA	TCGA-C8-A1HG	modelComp	tcgaComp	TCGA-C8-A1HG-01A-11D-A135-09	TCGA-C8-A1HG-01A-11D-A135-09_IlluminaGA-DNASeq_exome_1.bam	TCGA-C8-A1HG-10A-01D-A135-09	TCGA-C8-A1HG-10A-01D-A135-09_IlluminaGA-DNASeq_exome_1.bam	TCGA-C8-A1HG-01A-11R-A137-07	110801_UNC13-SN749_0088_AD0DTHABXX_4			NA	NA
BRCA	TCGA-C8-A1HI	modelComp	tcgaComp	TCGA-C8-A1HI-01A-11D-A135-09	TCGA-C8-A1HI-01A-11D-A135-09_IlluminaGA-DNASeq_exome_1.bam	TCGA-C8-A1HI-10A-01D-A135-09	TCGA-C8-A1HI-10A-01D-A135-09_IlluminaGA-DNASeq_exome_1.bam	TCGA-C8-A1HI-01A-11R-A137-07	110801_UNC13-SN749_0088_AD0DTHABXX_5			NA	NA
BRCA	TCGA-C8-A1HJ	modelComp	tcgaComp	TCGA-C8-A1HJ-01A-11D-A13L-09	eec1433ac5fdde211bdb03368950cad6.bam	TCGA-C8-A1HJ-10A-01D-A13O-09	57047c341f6e425d5d11f74eea5a73c5.bam	TCGA-C8-A1HJ-01A-11R-A13Q-07	110809_UNC10-SN254_0260_BD0DKNABXX_3			NA	NA
BRCA	TCGA-C8-A1HK	modelComp	tcgaComp	TCGA-C8-A1HK-01A-21D-A13L-09	09f52a751a3bd08f2fd4dcc61a046ed0.bam	TCGA-C8-A1HK-10A-01D-A13O-09	b23707f516ffdc34fd74e8a87407013c.bam	TCGA-C8-A1HK-01A-21R-A13Q-07	110829_UNC10-SN254_0271_AC00PWABXX_4			NA	NA
BRCA	TCGA-C8-A1HL	modelComp	tcgaComp	TCGA-C8-A1HL-01A-11D-A135-09	TCGA-C8-A1HL-01A-11D-A135-09_IlluminaGA-DNASeq_exome_1.bam	TCGA-C8-A1HL-10A-01D-A135-09	TCGA-C8-A1HL-10A-01D-A135-09_IlluminaGA-DNASeq_exome_1.bam	TCGA-C8-A1HL-01A-11R-A137-07	110801_UNC13-SN749_0088_AD0DTHABXX_6			NA	NA
BRCA	TCGA-C8-A1HM	modelComp	tcgaComp	TCGA-C8-A1HM-01A-12D-A135-09	TCGA-C8-A1HM-01A-12D-A135-09_IlluminaGA-DNASeq_exome_1.bam	TCGA-C8-A1HM-10A-01D-A135-09	e945825ed11f0dd1c88edc386d8f5615.bam	TCGA-C8-A1HM-01A-12R-A137-07	110801_UNC13-SN749_0088_AD0DTHABXX_7			NA	NA
BRCA	TCGA-C8-A1HN	modelComp	tcgaComp	TCGA-C8-A1HN-01A-11D-A135-09	TCGA-C8-A1HN-01A-11D-A135-09_IlluminaGA-DNASeq_exome_1.bam	TCGA-C8-A1HN-10A-01D-A135-09	TCGA-C8-A1HN-10A-01D-A135-09_IlluminaGA-DNASeq_exome_1.bam	TCGA-C8-A1HN-01A-11R-A137-07	110801_UNC13-SN749_0088_AD0DTHABXX_8			NA	NA
BRCA	TCGA-C8-A1HO	modelComp	tcgaComp	TCGA-C8-A1HO-01A-11D-A13L-09	b1747550ebe19b7e9a1b7fde5ffa7c3c.bam	TCGA-C8-A1HO-10A-01D-A188-09	29c63edfec272cdafe2ad90fc41c79b1.bam	TCGA-C8-A1HO-01A-11R-A13Q-07	110729_UNC9-SN296_0211_barcode046VABXX_5			NA	NA
BRCA	TCGA-C8-A26V	modelComp	tcgaComp	TCGA-C8-A26V-01A-11D-A16D-09	cf48323806a5515f0eff69a4af8893c6.bam	TCGA-C8-A26V-10A-01D-A16D-09	5d1e7c6a03018c6f685aa93af81acf6d.bam	TCGA-C8-A26V-01A-11R-A16F-07	110930_UNC12-SN629_0146_BB01KPABXX_7_TAGCTT			NA	NA
BRCA	TCGA-C8-A26W	modelComp	tcgaComp	TCGA-C8-A26W-01A-11D-A16D-09	e52242fa6de90642fc061de2a6398edc.bam	TCGA-C8-A26W-10A-01D-A16D-09	4cd724f81152e981a65785363aaeac55.bam	TCGA-C8-A26W-01A-11R-A16F-07	110930_UNC12-SN629_0146_BB01KPABXX_8_TAGCTT			NA	NA
BRCA	TCGA-C8-A26X	modelComp	tcgaComp	TCGA-C8-A26X-01A-31D-A16D-09	b7c4d52221f3202d92570c2fd1f5f062.bam	TCGA-C8-A26X-10A-01D-A16D-09	68a12b7739a6e3f340e8a6c08e000d6c.bam	TCGA-C8-A26X-01A-31R-A16F-07	110926_UNC14-SN744_0172_AB036MABXX_1_TAGCTT			NA	NA
BRCA	TCGA-C8-A26Z	modelComp	tcgaComp	TCGA-C8-A26Z-01A-11D-A16D-09	bebdfe96712f282f6b02ef696c2b3478.bam	TCGA-C8-A26Z-10A-01D-A16D-09	147efaf21244009f3d0d7dd2f41a2868.bam	TCGA-C8-A26Z-01A-11R-A16F-07	110926_UNC14-SN744_0172_AB036MABXX_3_TAGCTT			NA	NA
BRCA	TCGA-C8-A273	modelComp	tcgaComp	TCGA-C8-A273-01A-11D-A16D-09	8c528deb90a710f4174e428b75e49bff.bam	TCGA-C8-A273-10A-01D-A16D-09	a30b6db3615e04a9c302f73e1639a3cc.bam	TCGA-C8-A273-01A-11R-A16F-07	110926_UNC14-SN744_0172_AB036MABXX_4_TAGCTT			NA	NA
BRCA	TCGA-C8-A274	modelComp	tcgaComp	TCGA-C8-A274-01A-11D-A16D-09	aed711ef60c440d91c1199dc58f3c5d7.bam	TCGA-C8-A274-10A-01D-A16D-09	88b832ddd2e75f5f5bc8d602e1c0a29c.bam	TCGA-C8-A274-01A-11R-A16F-07	110926_UNC14-SN744_0172_AB036MABXX_5_TAGCTT			NA	NA
BRCA	TCGA-C8-A275	modelComp	tcgaComp	TCGA-C8-A275-01A-21D-A16D-09	8f0815949f8b1decef25bbcf2fd1eeb6.bam	TCGA-C8-A275-10A-01D-A16D-09	cef4e17f87deabac47d08253a0310c27.bam	TCGA-C8-A275-01A-21R-A16F-07	110926_UNC14-SN744_0172_AB036MABXX_6_TAGCTT			NA	NA
BRCA	TCGA-C8-A278	modelComp	tcgaComp	TCGA-C8-A278-01A-11D-A167-09	0b36f55cc59e8c87bdc22e2c742fa882.bam	TCGA-C8-A278-10A-01D-A167-09	430ca7919b36e37c0e215e32c285f180.bam	TCGA-C8-A278-01A-11R-A169-07	110907_UNC13-SN749_0110_AB00RJABXX_7			NA	NA
BRCA	TCGA-C8-A27A	modelComp	tcgaComp	TCGA-C8-A27A-01A-11D-A167-09	c3f13f17550e406468f2af93ef883901.bam	TCGA-C8-A27A-10B-01D-A167-09	7db9f5f81f3bcbb6992e6e64768401f9.bam	TCGA-C8-A27A-01A-11R-A169-07	110921_UNC9-SN296_0243_barcode010LABXX_4_CGATGT			NA	NA
BRCA	TCGA-C8-A27B	modelComp	tcgaComp	TCGA-C8-A27B-01A-11D-A167-09	cff19cc30b2c1d175008cb12495d2eeb.bam	TCGA-C8-A27B-10A-01D-A167-09	3c99d98ea8eb6acbf819e67fc77623d9.bam	TCGA-C8-A27B-01A-11R-A169-07	110921_UNC9-SN296_0243_barcode010LABXX_5_CGATGT			NA	NA
BRCA	TCGA-D8-A13Y	modelComp	tcgaComp	TCGA-D8-A13Y-01A-11D-A10Y-09	TCGA-D8-A13Y-01A-11D-A10Y-09_IlluminaGA-DNASeq_exome.bam	TCGA-D8-A13Y-10A-01D-A110-09	840d693dabd4c650a6b7451b51e0408d.bam	TCGA-D8-A13Y-01A-11R-A115-07	110527_UNC10-SN254_0225_BD0CVWABXX_6			NA	NA
BRCA	TCGA-D8-A13Z	modelComp	tcgaComp	TCGA-D8-A13Z-01A-11D-A10Y-09	TCGA-D8-A13Z-01A-11D-A10Y-09_IlluminaGA-DNASeq_exome.bam	TCGA-D8-A13Z-10A-01D-A110-09	TCGA-D8-A13Z-10A-01D-A110-09_IlluminaGA-DNASeq_exome.bam	TCGA-D8-A13Z-01A-11R-A115-07	110628_UNC10-SN254_0239_BD0CTRABXX_1			NA	NA
BRCA	TCGA-D8-A140	modelComp	tcgaComp	TCGA-D8-A140-01A-11D-A10Y-09	6ba2acea304ea46ddc96b58dcbebf812.bam	TCGA-D8-A140-10A-01D-A110-09	TCGA-D8-A140-10A-01D-A110-09_IlluminaGA-DNASeq_exome.bam	TCGA-D8-A140-01A-11R-A115-07	110608_UNC11-SN627_0103_BD0CVVABXX_6			NA	NA
BRCA	TCGA-D8-A141	modelComp	tcgaComp	TCGA-D8-A141-01A-11D-A10Y-09	TCGA-D8-A141-01A-11D-A10Y-09_IlluminaGA-DNASeq_exome.bam	TCGA-D8-A141-10A-01D-A110-09	f45afe4c828cb282c7bb481d1695dffd.bam	TCGA-D8-A141-01A-11R-A115-07	110607_UNC14-SN744_0124_AD0CVCABXX_5			NA	NA
BRCA	TCGA-D8-A142	modelComp	tcgaComp	TCGA-D8-A142-01A-11D-A10Y-09	TCGA-D8-A142-01A-11D-A10Y-09_IlluminaGA-DNASeq_exome.bam	TCGA-D8-A142-10A-01D-A110-09	TCGA-D8-A142-10A-01D-A110-09_IlluminaGA-DNASeq_exome_1.bam	TCGA-D8-A142-01A-11R-A115-07	110607_UNC14-SN744_0124_AD0CVCABXX_6			NA	NA
BRCA	TCGA-D8-A143	modelComp	tcgaComp	TCGA-D8-A143-01A-11D-A10Y-09	TCGA-D8-A143-01A-11D-A10Y-09_IlluminaGA-DNASeq_exome.bam	TCGA-D8-A143-10A-01D-A110-09	TCGA-D8-A143-10A-01D-A110-09_IlluminaGA-DNASeq_exome.bam	TCGA-D8-A143-01A-11R-A115-07	110608_SN254_0231_BD0CT2ABXX_6			NA	NA
BRCA	TCGA-D8-A145	modelComp	tcgaComp	TCGA-D8-A145-01A-11D-A10Y-09	TCGA-D8-A145-01A-11D-A10Y-09_IlluminaGA-DNASeq_exome.bam	TCGA-D8-A145-10A-01D-A110-09	TCGA-D8-A145-10A-01D-A110-09_IlluminaGA-DNASeq_exome.bam	TCGA-D8-A145-01A-11R-A115-07	110608_SN254_0231_BD0CT2ABXX_5			NA	NA
BRCA	TCGA-D8-A146	modelComp	tcgaComp	TCGA-D8-A146-01A-31D-A10Y-09	TCGA-D8-A146-01A-31D-A10Y-09_IlluminaGA-DNASeq_exome.bam	TCGA-D8-A146-10A-01D-A110-09	TCGA-D8-A146-10A-01D-A110-09_IlluminaGA-DNASeq_exome.bam	TCGA-D8-A146-01A-31R-A115-07	110527_UNC10-SN254_0225_BD0CVWABXX_5			NA	NA
BRCA	TCGA-D8-A147	modelComp	tcgaComp	TCGA-D8-A147-01A-11D-A10Y-09	TCGA-D8-A147-01A-11D-A10Y-09_IlluminaGA-DNASeq_exome.bam	TCGA-D8-A147-10A-01D-A110-09	TCGA-D8-A147-10A-01D-A110-09_IlluminaGA-DNASeq_exome.bam	TCGA-D8-A147-01A-11R-A115-07	110527_UNC10-SN254_0225_BD0CVWABXX_4			NA	NA
BRCA	TCGA-D8-A1J9	modelComp	tcgaComp	TCGA-D8-A1J9-01A-11D-A13L-09	4862a0000889e0879bdbe64ed283e238.bam	TCGA-D8-A1J9-10A-01D-A13O-09	a2dec387cec3e9e47a067fbf6e72cdb5.bam	TCGA-D8-A1J9-01A-11R-A13Q-07	110829_UNC11-SN627_0148_BD0DGAABXX_2			NA	NA
BRCA	TCGA-D8-A1JB	modelComp	tcgaComp	TCGA-D8-A1JB-01A-11D-A13L-09	54b081def026fd675f5f7a51f9bfa541.bam	TCGA-D8-A1JB-10A-01D-A13O-09	a0d68d97bf6f7d238c1744df9573e6b1.bam	TCGA-D8-A1JB-01A-11R-A13Q-07	110829_UNC10-SN254_0271_AC00PWABXX_5			NA	NA
BRCA	TCGA-D8-A1JC	modelComp	tcgaComp	TCGA-D8-A1JC-01A-11D-A13L-09	529f5b459bbcfad6915c07343b02acdd.bam	TCGA-D8-A1JC-10A-01D-A13O-09	4c20ab9581fcd1f14e35ab8856653262.bam	TCGA-D8-A1JC-01A-11R-A13Q-07	110829_UNC11-SN627_0148_BD0DGAABXX_4			NA	NA
BRCA	TCGA-D8-A1JD	modelComp	tcgaComp	TCGA-D8-A1JD-01A-11D-A13L-09	d842513ceeed1149ea1fd39e3d3278fb.bam	TCGA-D8-A1JD-10A-01D-A13O-09	0f46c0636b202867f6f8a7bf4b8acbc1.bam	TCGA-D8-A1JD-01A-11R-A13Q-07	110729_UNC9-SN296_0211_barcode046VABXX_6			NA	NA
BRCA	TCGA-D8-A1JE	modelComp	tcgaComp	TCGA-D8-A1JE-01A-11D-A13L-09	177aef65613f5f1664d135859d5879eb.bam	TCGA-D8-A1JE-10A-01D-A188-09	bd8525adb0b3abc0d7a579a7f0ba0516.bam	TCGA-D8-A1JE-01A-11R-A13Q-07	110809_UNC10-SN254_0260_BD0DKNABXX_4			NA	NA
BRCA	TCGA-D8-A1JF	modelComp	tcgaComp	TCGA-D8-A1JF-01A-11D-A13L-09	a69cf52c9eeb779a3077e0484ff6f8f2.bam	TCGA-D8-A1JF-10A-01D-A17G-09	f010e2f291d61894d18111ba2e0b30c2.bam	TCGA-D8-A1JF-01A-11R-A13Q-07	110809_UNC10-SN254_0260_BD0DKNABXX_5			NA	NA
BRCA	TCGA-D8-A1JG	modelComp	tcgaComp	TCGA-D8-A1JG-01B-11D-A13L-09	210a741ee58dc845dda0c5d10ff90ea3.bam	TCGA-D8-A1JG-10A-01D-A13O-09	83585a8fa3563e955acdfa2e76b2f6dc.bam	TCGA-D8-A1JG-01B-11R-A13Q-07	110809_UNC10-SN254_0260_BD0DKNABXX_6			NA	NA
BRCA	TCGA-D8-A1JH	modelComp	tcgaComp	TCGA-D8-A1JH-01A-11D-A188-09	1d976dd129d7c58167a3c365b135b083.bam	TCGA-D8-A1JH-10A-01D-A13O-09	0bcf2e3369f98f70bf3aa9055443d16b.bam	TCGA-D8-A1JH-01A-11R-A13Q-07	110809_UNC10-SN254_0260_BD0DKNABXX_7			NA	NA
BRCA	TCGA-D8-A1JI	modelComp	tcgaComp	TCGA-D8-A1JI-01A-11D-A13L-09	e215b6a755d0562e6944be14cb623dcb.bam	TCGA-D8-A1JI-10A-01D-A13O-09	2ee159d530c6f936b65fa2181fa8bfe7.bam	TCGA-D8-A1JI-01A-11R-A13Q-07	110829_UNC10-SN254_0271_AC00PWABXX_6			NA	NA
BRCA	TCGA-D8-A1JJ	modelComp	tcgaComp	TCGA-D8-A1JJ-01A-31D-A14K-09	d2c293c921ed905b2e9c6ea0a5d310f0.bam	TCGA-D8-A1JJ-10A-01D-A14K-09	ca4bef1be768b09a94dd595dd5797456.bam	TCGA-D8-A1JJ-01A-31R-A14M-07	110921_UNC16-SN851_0090_BB060BABXX_3_GCCAAT			NA	NA
BRCA	TCGA-D8-A1JK	modelComp	tcgaComp	TCGA-D8-A1JK-01A-11D-A13L-09	45ea8a7da00be45d52b0cc712c7c771c.bam	TCGA-D8-A1JK-10A-01D-A13O-09	ad2cdbec032050a4571ce913f0d9f437.bam	TCGA-D8-A1JK-01A-11R-A13Q-07	110829_UNC10-SN254_0271_AC00PWABXX_7			NA	NA
BRCA	TCGA-D8-A1JL	modelComp	tcgaComp	TCGA-D8-A1JL-01A-11D-A13L-09	c82547e97cc30e958c4f3718112fa8bb.bam	TCGA-D8-A1JL-10A-01D-A188-09	9f1cc7c0da55d0fd96fa5e3c5ff0d314.bam	TCGA-D8-A1JL-01A-11R-A13Q-07	110729_UNC9-SN296_0211_barcode046VABXX_7			NA	NA
BRCA	TCGA-D8-A1JM	modelComp	tcgaComp	TCGA-D8-A1JM-01A-11D-A13L-09	ef3422d20ce5b7638a2e253ea05641bb.bam	TCGA-D8-A1JM-10A-01D-A188-09	082827c6e207b20eaabfa2439175f884.bam	TCGA-D8-A1JM-01A-11R-A13Q-07	110809_UNC10-SN254_0260_BD0DKNABXX_8			NA	NA
BRCA	TCGA-D8-A1JN	modelComp	tcgaComp	TCGA-D8-A1JN-01A-11D-A13L-09	7d96e145d7de719e2588fad16468bf7d.bam	TCGA-D8-A1JN-10A-01D-A13O-09	26d9971d97c896156708663e9f99b9d0.bam	TCGA-D8-A1JN-01A-11R-A13Q-07	110829_UNC10-SN254_0271_AC00PWABXX_8			NA	NA
BRCA	TCGA-D8-A1JP	modelComp	tcgaComp	TCGA-D8-A1JP-01A-11D-A13L-09	1f2148b8478e59ebc0eba940e06ac0a5.bam	TCGA-D8-A1JP-10A-01D-A13O-09	0715ebc7a2fa26be6824c2714a6f28ad.bam	TCGA-D8-A1JP-01A-11R-A13Q-07	110824_UNC11-SN627_0145_AD0DL7ABXX_3			NA	NA
BRCA	TCGA-D8-A1JS	modelComp	tcgaComp	TCGA-D8-A1JS-01A-11D-A13L-09	37c802d41eb157a0bbb67bf98810b69d.bam	TCGA-D8-A1JS-10A-01D-A13O-09	37a3ab7c09ac54936a741690ed4baf00.bam	TCGA-D8-A1JS-01A-11R-A13Q-07	110802_UNC16-SN851_0066_AB09M4ABXX_1			NA	NA
BRCA	TCGA-D8-A1JT	modelComp	tcgaComp	TCGA-D8-A1JT-01A-31D-A13L-09	95442dc8b0c26c7cf40de1659d1e42a2.bam	TCGA-D8-A1JT-10A-01D-A13O-09	5309d4e3f9fcf6a262380d69860b5ada.bam	TCGA-D8-A1JT-01A-31R-A13Q-07	110829_UNC11-SN627_0148_BD0DGAABXX_5			NA	NA
BRCA	TCGA-D8-A1JU	modelComp	tcgaComp	TCGA-D8-A1JU-01A-11D-A13L-09	9cdf8f2a0bce5b33862cfa9d7a2abbbe.bam	TCGA-D8-A1JU-10A-01D-A188-09	ee6c50f7db63a5bd5fa6eb75d9e17ca9.bam	TCGA-D8-A1JU-01A-11R-A13Q-07	110802_UNC16-SN851_0067_BB07W5ABXX_2			NA	NA
BRCA	TCGA-D8-A1X5	modelComp	tcgaComp	TCGA-D8-A1X5-01A-11D-A14G-09	d26a946e5ccfbb9c23ebbf437ea8845e.bam	TCGA-D8-A1X5-10A-01D-A14G-09	d4296c4478eea63b97588e29fdbf0db2.bam	TCGA-D8-A1X5-01A-11R-A14D-07	110805_UNC11-SN627_0135_BD0DKJABXX_2			NA	NA
BRCA	TCGA-D8-A1X6	modelComp	tcgaComp	TCGA-D8-A1X6-01A-11D-A14K-09	4a40857e235cd48aa7f1ed80d4a57dfa.bam	TCGA-D8-A1X6-10A-01D-A14K-09	3b2801c5daa4faf09d74ddcdf790d48d.bam	TCGA-D8-A1X6-01A-11R-A14M-07	110921_UNC16-SN851_0090_BB060BABXX_4_GCCAAT			NA	NA
BRCA	TCGA-D8-A1X7	modelComp	tcgaComp	TCGA-D8-A1X7-01A-11D-A14K-09	b08c0135b078944c9f4556b3ebf17e3b.bam	TCGA-D8-A1X7-10A-01D-A14K-09	aaa44f0bb6ab9f3838c102011b0c9111.bam	TCGA-D8-A1X7-01A-11R-A14M-07	110921_UNC16-SN851_0090_BB060BABXX_5_GCCAAT			NA	NA
BRCA	TCGA-D8-A1X8	modelComp	tcgaComp	TCGA-D8-A1X8-01A-11D-A14K-09	d4e4f0321e3dfa981957f73a8a8aea7a.bam	TCGA-D8-A1X8-10A-01W-A16I-09	22ddca0d774487fabdd0c68e26a3d6f0.bam	TCGA-D8-A1X8-01A-11R-A14M-07	110921_UNC16-SN851_0090_BB060BABXX_6_GCCAAT			NA	NA
BRCA	TCGA-D8-A1X9	modelComp	tcgaComp	TCGA-D8-A1X9-01A-12D-A159-09	450776fbe1353fa436d4fa7d88676701.bam	TCGA-D8-A1X9-10A-01D-A17G-09	29c96ea25cecb2796d2a7cce94fc052c.bam	TCGA-D8-A1X9-01A-12R-A157-07	110916_UNC16-SN851_0087_AD0DE7ABXX_3_CTTGTA			NA	NA
BRCA	TCGA-D8-A1XA	modelComp	tcgaComp	TCGA-D8-A1XA-01A-11D-A14G-09	58f4aa46d9a0a51cf4567c3b16917fd4.bam	TCGA-D8-A1XA-10A-01D-A14G-09	22336c288ecc124bae438cb20bf421fb.bam	TCGA-D8-A1XA-01A-11R-A14D-07	110805_UNC11-SN627_0135_BD0DKJABXX_3			NA	NA
BRCA	TCGA-D8-A1XB	modelComp	tcgaComp	TCGA-D8-A1XB-01A-11D-A14G-09	91ca3e3aa64633707b0a98bb41eda9e2.bam	TCGA-D8-A1XB-10A-01D-A14G-09	f186fbe1b3af503b2981cfe8d445e8bf.bam	TCGA-D8-A1XB-01A-11R-A14D-07	110805_UNC11-SN627_0135_BD0DKJABXX_4			NA	NA
BRCA	TCGA-D8-A1XC	modelComp	tcgaComp	TCGA-D8-A1XC-01A-11D-A14G-09	fa67fe9996b4a6a9307940da7124ef3e.bam	TCGA-D8-A1XC-10A-01D-A14G-09	5a2f3084fdd15767a80856d3b172bc6f.bam	TCGA-D8-A1XC-01A-11R-A14D-07	110805_UNC11-SN627_0135_BD0DKJABXX_5			NA	NA
BRCA	TCGA-D8-A1XF	modelComp	tcgaComp	TCGA-D8-A1XF-01A-11D-A14G-09	186c563eb5322146d6e258227b27712b.bam	TCGA-D8-A1XF-10A-01D-A14G-09	3b58c0de2c29430a50cba5999f8d00de.bam	TCGA-D8-A1XF-01A-11R-A14D-07	110805_UNC11-SN627_0135_BD0DKJABXX_7			NA	NA
BRCA	TCGA-D8-A1XG	modelComp	tcgaComp	TCGA-D8-A1XG-01A-11D-A14G-09	84398fbb6e71d5e9d4da88f77777f075.bam	TCGA-D8-A1XG-10A-01D-A14G-09	dad2f34d221e0784392bfd21529efb2c.bam	TCGA-D8-A1XG-01A-11R-A14D-07	110805_UNC11-SN627_0135_BD0DKJABXX_8			NA	NA
BRCA	TCGA-D8-A1XJ	modelComp	tcgaComp	TCGA-D8-A1XJ-01A-11D-A14K-09	d1ef7305578096886f69dc64be6ee707.bam	TCGA-D8-A1XJ-10A-01W-A16I-09	d8234d4d1e4d0d0065e5cf75622f3efb.bam	TCGA-D8-A1XJ-01A-11R-A14M-07	110921_UNC16-SN851_0090_BB060BABXX_7_GCCAAT			NA	NA
BRCA	TCGA-D8-A1XL	modelComp	tcgaComp	TCGA-D8-A1XL-01A-11D-A14K-09	791fee7f20d33a60b990292432d0f2aa.bam	TCGA-D8-A1XL-10A-01D-A14K-09	66790458f33f45e48296fcd789ccd653.bam	TCGA-D8-A1XL-01A-11R-A14M-07	111006_UNC11-SN627_0157_AB01YAABXX_1_GCCAAT			NA	NA
BRCA	TCGA-D8-A1XM	modelComp	tcgaComp	TCGA-D8-A1XM-01A-21D-A14K-09	d3caa6374ba9b6802685133a10df17c3.bam	TCGA-D8-A1XM-10A-01D-A14K-09	4ca69e3c7c59edcb60a3abdc4d508238.bam	TCGA-D8-A1XM-01A-21R-A14M-07	110909_UNC10-SN254_0276_BB0A28ABXX_3			NA	NA
BRCA	TCGA-D8-A1XO	modelComp	tcgaComp	TCGA-D8-A1XO-01A-11D-A14K-09	9140f7169dfc519aeef30538aa04a0bb.bam	TCGA-D8-A1XO-10A-01D-A14K-09	efb64cbfd7da9749ba74a7a81b76da63.bam	TCGA-D8-A1XO-01A-11R-A14M-07	111006_UNC11-SN627_0157_AB01YAABXX_2_GCCAAT			NA	NA
BRCA	TCGA-D8-A1XR	modelComp	tcgaComp	TCGA-D8-A1XR-01A-11D-A14K-09	94473b15ec50d7db99bd5e044b757f17.bam	TCGA-D8-A1XR-10A-01D-A14K-09	81af5712a04c1c079e79fb09e5e5dfb4.bam	TCGA-D8-A1XR-01A-11R-A14M-07	111006_UNC11-SN627_0157_AB01YAABXX_4_GCCAAT			NA	NA
BRCA	TCGA-D8-A1XS	modelComp	tcgaComp	TCGA-D8-A1XS-01A-11D-A14K-09	4ac511704292fd8f4a9b568dac0424e4.bam	TCGA-D8-A1XS-10A-01D-A14K-09	8a076c3ff241da0208df15dcc528428b.bam	TCGA-D8-A1XS-01A-11R-A14M-07	111006_UNC11-SN627_0157_AB01YAABXX_5_GCCAAT			NA	NA
BRCA	TCGA-D8-A1XT	modelComp	tcgaComp	TCGA-D8-A1XT-01A-11D-A14K-09	5d4b8f76f0b47f43dd5328c1907eaeee.bam	TCGA-D8-A1XT-10A-01D-A14K-09	95616ea4cc7c97348f9faad428d9909c.bam	TCGA-D8-A1XT-01A-11R-A14M-07	111006_UNC11-SN627_0157_AB01YAABXX_6_GCCAAT			NA	NA
BRCA	TCGA-D8-A1XU	modelComp	tcgaComp	TCGA-D8-A1XU-01A-11D-A14K-09	63e5b38f863fb66edb7206252e23c56e.bam	TCGA-D8-A1XU-10A-01D-A14K-09	9a28d446c3b722cf2be3ee9d24b17a56.bam	TCGA-D8-A1XU-01A-11R-A14M-07	110909_UNC10-SN254_0276_BB0A28ABXX_4			NA	NA
BRCA	TCGA-D8-A1XV	modelComp	tcgaComp	TCGA-D8-A1XV-01A-11D-A14K-09	58935dda49cde514331645149c5c23cc.bam	TCGA-D8-A1XV-10A-01D-A14K-09	364a93505638be79459805be931e2623.bam	TCGA-D8-A1XV-01A-11R-A14M-07	111006_UNC11-SN627_0157_AB01YAABXX_7_GCCAAT			NA	NA
BRCA	TCGA-D8-A1XW	modelComp	tcgaComp	TCGA-D8-A1XW-01A-11D-A14K-09	4a99b1a4ea44df416f222d7e053bb744.bam	TCGA-D8-A1XW-10A-01D-A14K-09	77b2e8e67fbdf53ba356edea7e0f8303.bam	TCGA-D8-A1XW-01A-11R-A14M-07	111006_UNC11-SN627_0157_AB01YAABXX_8_GCCAAT			NA	NA
BRCA	TCGA-D8-A1XY	modelComp	tcgaComp	TCGA-D8-A1XY-01A-11D-A14K-09	05b82ca3469445d5d36a5dab9c769f2d.bam	TCGA-D8-A1XY-10A-01D-A14K-09	8d336e35e88db24d2e77967d8698121a.bam	TCGA-D8-A1XY-01A-11R-A14M-07	111005_UNC10-SN254_0285_AB087RABXX_1_GCCAAT			NA	NA
BRCA	TCGA-D8-A1XZ	modelComp	tcgaComp	TCGA-D8-A1XZ-01A-11D-A14K-09	35333cfad7495a38dd3d9b0b26af5723.bam	TCGA-D8-A1XZ-10A-01D-A14K-09	bb28b37f330d72e907e742d8526aef13.bam	TCGA-D8-A1XZ-01A-11R-A14M-07	111005_UNC10-SN254_0285_AB087RABXX_2_GCCAAT			NA	NA
BRCA	TCGA-D8-A1Y0	modelComp	tcgaComp	TCGA-D8-A1Y0-01A-11D-A14K-09	c9a9aa2bca677340faaaca501b275a8c.bam	TCGA-D8-A1Y0-10A-01D-A14K-09	40de186245f63ba457f38ed0133bbb86.bam	TCGA-D8-A1Y0-01A-11R-A14M-07	110909_UNC10-SN254_0276_BB0A28ABXX_5			NA	NA
BRCA	TCGA-D8-A1Y1	modelComp	tcgaComp	TCGA-D8-A1Y1-01A-21D-A14K-09	0d44ecf563285b5f1b743d2009e7df05.bam	TCGA-D8-A1Y1-10A-01D-A14K-09	69bf198a413baf62e8f056e6609996f9.bam	TCGA-D8-A1Y1-01A-21R-A14M-07	110909_UNC10-SN254_0276_BB0A28ABXX_6			NA	NA
BRCA	TCGA-D8-A1Y2	modelComp	tcgaComp	TCGA-D8-A1Y2-01A-11D-A159-09	fc574b8767d26b8f5e1470d9dc5d212c.bam	TCGA-D8-A1Y2-10A-01D-A159-09	d4851c8267bd7195b65067aafeb60931.bam	TCGA-D8-A1Y2-01A-11R-A157-07	110916_UNC16-SN851_0087_AD0DE7ABXX_4_CTTGTA			NA	NA
BRCA	TCGA-D8-A1Y3	modelComp	tcgaComp	TCGA-D8-A1Y3-01A-11D-A159-09	0709a1c9eeaf90f79d174d47efffcdfa.bam	TCGA-D8-A1Y3-10A-01D-A159-09	c7448de89b382844ddaff0799f9a04ac.bam	TCGA-D8-A1Y3-01A-11R-A157-07	110916_UNC16-SN851_0087_AD0DE7ABXX_5_CTTGTA			NA	NA
BRCA	TCGA-D8-A27E	modelComp	tcgaComp	TCGA-D8-A27E-01A-11D-A16D-09	cd1bced868db0d3778ff2d33b479d0aa.bam	TCGA-D8-A27E-10A-01D-A16D-09	ef4cf5d1585c7e4df41f88f416a97b0f.bam	TCGA-D8-A27E-01A-11R-A16F-07	110926_UNC14-SN744_0172_AB036MABXX_7_TAGCTT			NA	NA
BRCA	TCGA-D8-A27F	modelComp	tcgaComp	TCGA-D8-A27F-01A-11D-A16D-09	498cbb3527a11429ef6dde80013051b8.bam	TCGA-D8-A27F-10A-01D-A16D-09	ecb4ce89893cb2225f35876dbb956fe4.bam	TCGA-D8-A27F-01A-11R-A16F-07	110926_UNC14-SN744_0172_AB036MABXX_8_TAGCTT			NA	NA
BRCA	TCGA-D8-A27H	modelComp	tcgaComp	TCGA-D8-A27H-01A-11D-A16D-09	11651e8eb2fe5d241476dee6c4b10d09.bam	TCGA-D8-A27H-10A-01D-A16D-09	d72832ce819dbfd54121433626a9bdd9.bam	TCGA-D8-A27H-01A-11R-A16F-07	111005_UNC12-SN629_0147_AB01MFABXX_2_TAGCTT			NA	NA
BRCA	TCGA-D8-A27I	modelComp	tcgaComp	TCGA-D8-A27I-01A-11D-A16D-09	3d107ddc0b1bc563283d978c91d70717.bam	TCGA-D8-A27I-10A-02D-A16D-09	6d5febbc5ae8312b5bbad67feaf88947.bam	TCGA-D8-A27I-01A-11R-A16F-07	111005_UNC12-SN629_0147_AB01MFABXX_3_TAGCTT			NA	NA
BRCA	TCGA-D8-A27K	modelComp	tcgaComp	TCGA-D8-A27K-01A-11D-A16D-09	846f0c61d7b736b29a2ffc4a9642e89a.bam	TCGA-D8-A27K-10A-01D-A16D-09	a050de2be3ca3684dc6357b04b9eca7b.bam	TCGA-D8-A27K-01A-11R-A16F-07	111005_UNC12-SN629_0147_AB01MFABXX_4_TAGCTT			NA	NA
BRCA	TCGA-D8-A27L	modelComp	tcgaComp	TCGA-D8-A27L-01A-11D-A16D-09	99ce1122fb4afe5c3844b8fbe10bff8a.bam	TCGA-D8-A27L-10A-01D-A16D-09	4f81629b3371061f13d06c00dda0dfe9.bam	TCGA-D8-A27L-01A-11R-A16F-07	111005_UNC12-SN629_0147_AB01MFABXX_5_TAGCTT			NA	NA
BRCA	TCGA-D8-A27M	modelComp	tcgaComp	TCGA-D8-A27M-01A-11D-A16D-09	5f2cd436dac6e06fd7d0358eee828acd.bam	TCGA-D8-A27M-10A-01D-A16D-09	2519006203e20a4451da6f5f120c1362.bam	TCGA-D8-A27M-01A-11R-A16F-07	111005_UNC12-SN629_0147_AB01MFABXX_6_TAGCTT			NA	NA
BRCA	TCGA-D8-A27N	modelComp	tcgaComp	TCGA-D8-A27N-01A-11D-A16D-09	5a9aaadd3023a4249017fc4a4b13445d.bam	TCGA-D8-A27N-10A-01D-A16D-09	34f1633374a032b232783cf4cdb75993.bam	TCGA-D8-A27N-01A-11R-A16F-07	111005_UNC12-SN629_0147_AB01MFABXX_7_TAGCTT			NA	NA
BRCA	TCGA-D8-A27P	modelComp	tcgaComp	TCGA-D8-A27P-01A-11D-A16D-09	81bf6b8fd1a1fa60f944620cb77b21db.bam	TCGA-D8-A27P-10A-01D-A16D-09	80d83816e4dba7cd23cd658937662a58.bam	TCGA-D8-A27P-01A-11R-A16F-07	111005_UNC12-SN629_0147_AB01MFABXX_8_TAGCTT			NA	NA
BRCA	TCGA-D8-A27R	modelComp	tcgaComp	TCGA-D8-A27R-01A-11D-A16D-09	684e60d7cd74c16e5db250ced3a4438b.bam	TCGA-D8-A27R-10A-01D-A16D-09	feedf5fc219b0b52380dcf71edf59d95.bam	TCGA-D8-A27R-01A-11R-A16F-07	111014_UNC12-SN629_0152_BB00YRABXX_1_TAGCTT			NA	NA
BRCA	TCGA-D8-A27T	modelComp	tcgaComp	TCGA-D8-A27T-01A-11D-A16D-09	79baf5cbb50969445e92319e76b97bb7.bam	TCGA-D8-A27T-10A-01D-A16D-09	cadc7459d08c3c1bcf7778132b3ef649.bam	TCGA-D8-A27T-01A-11R-A16F-07	111014_UNC12-SN629_0152_BB00YRABXX_2_TAGCTT			NA	NA
BRCA	TCGA-D8-A27W	modelComp	tcgaComp	TCGA-D8-A27W-01A-11D-A16D-09	e855b4d550be982b8006584f2809ff68.bam	TCGA-D8-A27W-10A-01D-A16D-09	6e667ff8a0408e4d98d161d7351d3ded.bam	TCGA-D8-A27W-01A-11R-A16F-07	111014_UNC12-SN629_0152_BB00YRABXX_3_TAGCTT			NA	NA
BRCA	TCGA-E2-A10A	modelComp	tcgaComp	TCGA-E2-A10A-01A-21D-A10Y-09	TCGA-E2-A10A-01A-21D-A10Y-09_IlluminaGA-DNASeq_exome.bam	TCGA-E2-A10A-10A-01D-A110-09	TCGA-E2-A10A-10A-01D-A110-09_IlluminaGA-DNASeq_exome.bam	TCGA-E2-A10A-01A-21R-A115-07	110527_UNC10-SN254_0225_BD0CVWABXX_3			NA	NA
BRCA	TCGA-E2-A10C	modelComp	tcgaComp	TCGA-E2-A10C-01A-21D-A10M-09	TCGA-E2-A10C-01A-21D-A10M-09_IlluminaGA-DNASeq_exome_1.bam	TCGA-E2-A10C-10A-01D-A10M-09	TCGA-E2-A10C-10A-01D-A10M-09_IlluminaGA-DNASeq_exome_1.bam	TCGA-E2-A10C-01A-21R-A10J-07	110606_UNC12-SN629_0090_AD0CTGABXX_4			NA	NA
BRCA	TCGA-E2-A14N	modelComp	tcgaComp	TCGA-E2-A14N-01A-31D-A135-09	c52847b9d5bb9da3b067e9d68f3b3a01.bam	TCGA-E2-A14N-10A-01D-A135-09	6bf16f633d53c28c9746de992fb66c0b.bam	TCGA-E2-A14N-01A-31R-A137-07	110725_UNC9-SN296_0208_AC0477ABXX_1			NA	NA
BRCA	TCGA-E2-A14O	modelComp	tcgaComp	TCGA-E2-A14O-01A-31D-A10Y-09	744ae86bdd5b21bf3783cd8b88d92523.bam	TCGA-E2-A14O-10A-01D-A110-09	647436aeabadf40b47bfc63690a8505c.bam	TCGA-E2-A14O-01A-31R-A115-07	110628_UNC10-SN254_0239_BD0CTRABXX_2			NA	NA
BRCA	TCGA-E2-A14P	modelComp	tcgaComp	TCGA-E2-A14P-01A-31D-A12B-09	TCGA-E2-A14P-01A-31D-A12B-09_IlluminaGA-DNASeq_exome.bam	TCGA-E2-A14P-10A-01D-A12B-09	TCGA-E2-A14P-10A-01D-A12B-09_IlluminaGA-DNASeq_exome.bam	TCGA-E2-A14P-01A-31R-A12D-07	110714_UNC13-SN749_0083_BD0DLNABXX_3			/85249aad-7e95-469a-bbe1-24b665040441/56c4e1fd143ea68f16ed05f49f2cd315.bam	/8e314d61-376b-4d8c-9c9d-8561b2fddfb1/68643203aa5b5cbe3d40a15c06570987.bam
BRCA	TCGA-E2-A14Q	modelComp	tcgaComp	TCGA-E2-A14Q-01A-11D-A12B-09	TCGA-E2-A14Q-01A-11D-A12B-09_IlluminaGA-DNASeq_exome.bam	TCGA-E2-A14Q-10A-01D-A12B-09	TCGA-E2-A14Q-10A-01D-A12B-09_IlluminaGA-DNASeq_exome.bam	TCGA-E2-A14Q-01A-11R-A12D-07	110629_UNC15-SN850_0090_AC03J3ABXX_4			NA	NA
BRCA	TCGA-E2-A14R	modelComp	tcgaComp	TCGA-E2-A14R-01A-11D-A10Y-09	TCGA-E2-A14R-01A-11D-A10Y-09_IlluminaGA-DNASeq_exome.bam	TCGA-E2-A14R-10A-01D-A110-09	fd647ca0dec089c3c597665a5bee425c.bam	TCGA-E2-A14R-01A-11R-A115-07	110608_UNC11-SN627_0103_BD0CVVABXX_7			NA	NA
BRCA	TCGA-E2-A14S	modelComp	tcgaComp	TCGA-E2-A14S-01A-11D-A12B-09	TCGA-E2-A14S-01A-11D-A12B-09_IlluminaGA-DNASeq_exome.bam	TCGA-E2-A14S-10A-01D-A12B-09	TCGA-E2-A14S-10A-01D-A12B-09_IlluminaGA-DNASeq_exome.bam	TCGA-E2-A14S-01A-11R-A12D-07	110629_UNC15-SN850_0090_AC03J3ABXX_5			NA	NA
BRCA	TCGA-E2-A14T	modelComp	tcgaComp	TCGA-E2-A14T-01A-11D-A10Y-09	5e8c58130af634ad7c2714673cdbc8f8.bam	TCGA-E2-A14T-10A-01D-A110-09	TCGA-E2-A14T-10A-01D-A110-09_IlluminaGA-DNASeq_exome.bam	TCGA-E2-A14T-01A-11R-A115-07	110607_UNC14-SN744_0124_AD0CVCABXX_7			NA	NA
BRCA	TCGA-E2-A14V	modelComp	tcgaComp	TCGA-E2-A14V-01A-11D-A12B-09	TCGA-E2-A14V-01A-11D-A12B-09_IlluminaGA-DNASeq_exome.bam	TCGA-E2-A14V-10A-01D-A12B-09	TCGA-E2-A14V-10A-01D-A12B-09_IlluminaGA-DNASeq_exome.bam	TCGA-E2-A14V-01A-11R-A12D-07	110715_UNC10-SN254_0245_BD0DG6ABXX_8			NA	NA
BRCA	TCGA-E2-A14W	modelComp	tcgaComp	TCGA-E2-A14W-01A-11D-A12B-09	TCGA-E2-A14W-01A-11D-A12B-09_IlluminaGA-DNASeq_exome.bam	TCGA-E2-A14W-10A-01D-A12B-09	TCGA-E2-A14W-10A-01D-A12B-09_IlluminaGA-DNASeq_exome.bam	TCGA-E2-A14W-01A-11R-A12D-07	110718_UNC12-SN629_0110_AB0AR8ABXX_1			NA	NA
BRCA	TCGA-E2-A14X	modelComp	tcgaComp	TCGA-E2-A14X-01A-11D-A10Y-09	TCGA-E2-A14X-01A-11D-A10Y-09_IlluminaGA-DNASeq_exome.bam	TCGA-E2-A14X-10A-01D-A110-09	TCGA-E2-A14X-10A-01D-A110-09_IlluminaGA-DNASeq_exome_1.bam	TCGA-E2-A14X-01A-11R-A115-07	110607_UNC14-SN744_0124_AD0CVCABXX_8			NA	NA
BRCA	TCGA-E2-A14Y~1	modelComp	tcgaComp	TCGA-E2-A14Y-01A-21D-A12B-09	TCGA-E2-A14Y-01A-21D-A12B-09_IlluminaGA-DNASeq_exome.bam	TCGA-E2-A14Y-10A-01D-A12B-09	TCGA-E2-A14Y-10A-01D-A12B-09_IlluminaGA-DNASeq_exome.bam	TCGA-E2-A14Y-01A-21R-A12D-07	110718_UNC12-SN629_0110_AB0AR8ABXX_2			NA	NA
BRCA	TCGA-E2-A14Z	modelComp	tcgaComp	TCGA-E2-A14Z-01A-11D-A10Y-09	TCGA-E2-A14Z-01A-11D-A10Y-09_IlluminaGA-DNASeq_exome.bam	TCGA-E2-A14Z-10A-01D-A110-09	TCGA-E2-A14Z-10A-01D-A110-09_IlluminaGA-DNASeq_exome.bam	TCGA-E2-A14Z-01A-11R-A115-07	110608_SN254_0231_BD0CT2ABXX_4			NA	NA
BRCA	TCGA-E2-A150	modelComp	tcgaComp	TCGA-E2-A150-01A-11D-A12B-09	TCGA-E2-A150-01A-11D-A12B-09_IlluminaGA-DNASeq_exome.bam	TCGA-E2-A150-10A-01D-A12B-09	TCGA-E2-A150-10A-01D-A12B-09_IlluminaGA-DNASeq_exome.bam	TCGA-E2-A150-01A-11R-A12D-07	110714_UNC13-SN749_0083_BD0DLNABXX_4			NA	NA
BRCA	TCGA-E2-A152	modelComp	tcgaComp	TCGA-E2-A152-01A-11D-A12B-09	TCGA-E2-A152-01A-11D-A12B-09_IlluminaGA-DNASeq_exome.bam	TCGA-E2-A152-10A-01D-A12B-09	TCGA-E2-A152-10A-01D-A12B-09_IlluminaGA-DNASeq_exome.bam	TCGA-E2-A152-01A-11R-A12D-07	110714_UNC13-SN749_0083_BD0DLNABXX_5			/6f7d23f9-ae54-4e1f-8a84-6f6679aff09b/5b90de51bbfaf67cf060a869713e0324.bam	/7b3754e5-07c9-462a-8a2b-a10874da7565/4cc480609f127baaadd7eaeae13f96df.bam
BRCA	TCGA-E2-A153~1	modelComp	tcgaComp	TCGA-E2-A153-01A-12D-A12B-09	TCGA-E2-A153-01A-12D-A12B-09_IlluminaGA-DNASeq_exome.bam	TCGA-E2-A153-10A-01D-A12B-09	TCGA-E2-A153-10A-01D-A12B-09_IlluminaGA-DNASeq_exome.bam	TCGA-E2-A153-01A-12R-A12D-07	110714_UNC13-SN749_0083_BD0DLNABXX_6	TCGA-E2-A153-11A-31R-A12D-07	110714_UNC13-SN749_0083_BD0DLBXX_7	NA	NA
BRCA	TCGA-E2-A153~2		tcgaComp	TCGA-E2-A153-01A-12D-A12B-09	TCGA-E2-A153-01A-12D-A12B-09_IlluminaGA-DNASeq_exome.bam	TCGA-E2-A153-11A-31D-A12B-09	TCGA-E2-A153-11A-31D-A12B-09_IlluminaGA-DNASeq_exome.bam	TCGA-E2-A153-01A-12R-A12D-07	110714_UNC13-SN749_0083_BD0DLNABXX_6	TCGA-E2-A153-11A-31R-A12D-07	110714_UNC13-SN749_0083_BD0DLBXX_7	NA	NA
BRCA	TCGA-E2-A154	modelComp	tcgaComp	TCGA-E2-A154-01A-11D-A10Y-09	TCGA-E2-A154-01A-11D-A10Y-09_IlluminaGA-DNASeq_exome.bam	TCGA-E2-A154-10A-01D-A110-09	TCGA-E2-A154-10A-01D-A110-09_IlluminaGA-DNASeq_exome.bam	TCGA-E2-A154-01A-11R-A115-07	110608_SN254_0231_BD0CT2ABXX_3			NA	NA
BRCA	TCGA-E2-A155	modelComp	tcgaComp	TCGA-E2-A155-01A-11D-A12B-09	TCGA-E2-A155-01A-11D-A12B-09_IlluminaGA-DNASeq_exome.bam	TCGA-E2-A155-10A-01D-A12B-09	TCGA-E2-A155-10A-01D-A12B-09_IlluminaGA-DNASeq_exome.bam	TCGA-E2-A155-01A-11R-A12D-07	110629_UNC15-SN850_0090_AC03J3ABXX_6			NA	NA
BRCA	TCGA-E2-A156	modelComp	tcgaComp	TCGA-E2-A156-01A-11D-A12B-09	TCGA-E2-A156-01A-11D-A12B-09_IlluminaGA-DNASeq_exome.bam	TCGA-E2-A156-10A-01D-A12B-09	TCGA-E2-A156-10A-01D-A12B-09_IlluminaGA-DNASeq_exome.bam	TCGA-E2-A156-01A-11R-A12D-07	110629_UNC15-SN850_0090_AC03J3ABXX_7			NA	NA
BRCA	TCGA-E2-A158~1		tcgaComp	TCGA-E2-A158-01A-11D-A12B-09	TCGA-E2-A158-01A-11D-A12B-09_IlluminaGA-DNASeq_exome.bam	TCGA-E2-A158-11A-22D-A12B-09	TCGA-E2-A158-11A-22D-A12B-09_IlluminaGA-DNASeq_exome.bam	TCGA-E2-A158-01A-11R-A12D-07	110718_UNC12-SN629_0110_AB0AR8ABXX_3	TCGA-E2-A158-11A-22R-A12D-07	110629_UNC15-SN850_0090_AC03J3ABXX_8	NA	NA
BRCA	TCGA-E2-A158~2	modelComp	tcgaComp	TCGA-E2-A158-01A-11D-A12B-09	TCGA-E2-A158-01A-11D-A12B-09_IlluminaGA-DNASeq_exome.bam	TCGA-E2-A158-10A-01D-A12B-09	TCGA-E2-A158-10A-01D-A12B-09_IlluminaGA-DNASeq_exome.bam	TCGA-E2-A158-01A-11R-A12D-07	110718_UNC12-SN629_0110_AB0AR8ABXX_3	TCGA-E2-A158-11A-22R-A12D-07	110629_UNC15-SN850_0090_AC03J3ABXX_8	NA	NA
BRCA	TCGA-E2-A159	modelComp	tcgaComp	TCGA-E2-A159-01A-11D-A10Y-09	TCGA-E2-A159-01A-11D-A10Y-09_IlluminaGA-DNASeq_exome.bam	TCGA-E2-A159-10A-01D-A110-09	7a94a9d7da9b6d7be7dacb1304d6775f.bam	TCGA-E2-A159-01A-11R-A115-07	110527_UNC10-SN254_0225_BD0CVWABXX_2			NA	NA
BRCA	TCGA-E2-A15A	modelComp	tcgaComp	TCGA-E2-A15A-01A-11D-A12B-09	TCGA-E2-A15A-01A-11D-A12B-09_IlluminaGA-DNASeq_exome.bam	TCGA-E2-A15A-10A-01D-A12B-09	TCGA-E2-A15A-10A-01D-A12B-09_IlluminaGA-DNASeq_exome.bam	TCGA-E2-A15A-01A-11R-A12D-07	110718_UNC12-SN629_0110_AB0AR8ABXX_4			NA	NA
BRCA	TCGA-E2-A15C	modelComp	tcgaComp	TCGA-E2-A15C-01A-31D-A12B-09	TCGA-E2-A15C-01A-31D-A12B-09_IlluminaGA-DNASeq_exome.bam	TCGA-E2-A15C-10A-01D-A12B-09	TCGA-E2-A15C-10A-01D-A12B-09_IlluminaGA-DNASeq_exome.bam	TCGA-E2-A15C-01A-31R-A12D-07	110718_UNC12-SN629_0110_AB0AR8ABXX_6			NA	NA
BRCA	TCGA-E2-A15D	modelComp	tcgaComp	TCGA-E2-A15D-01A-11D-A10Y-09	e09c668eb61f43162a1c075e5f7f2c8d.bam	TCGA-E2-A15D-10A-01D-A110-09	TCGA-E2-A15D-10A-01D-A110-09_IlluminaGA-DNASeq_exome.bam	TCGA-E2-A15D-01A-11R-A115-07	110527_UNC10-SN254_0225_BD0CVWABXX_1			NA	NA
BRCA	TCGA-E2-A15E	modelComp	tcgaComp	TCGA-E2-A15E-01A-11D-A12B-09	TCGA-E2-A15E-01A-11D-A12B-09_IlluminaGA-DNASeq_exome.bam	TCGA-E2-A15E-10A-01D-A12B-09	TCGA-E2-A15E-10A-01D-A12B-09_IlluminaGA-DNASeq_exome.bam	TCGA-E2-A15E-01A-11R-A12D-07	110714_UNC13-SN749_0083_BD0DLNABXX_8			/64b55792-4810-49ec-bfd3-13c041d9049d/ea57989a2a3017624491e77218b0f326.bam	/4544b1d3-bd47-4921-a049-7f4702b75f31/9ca76c5419b7c28caff81be798afdf6d.bam
BRCA	TCGA-E2-A15G	modelComp	tcgaComp	TCGA-E2-A15G-01A-11D-A12B-09	TCGA-E2-A15G-01A-11D-A12B-09_IlluminaGA-DNASeq_exome.bam	TCGA-E2-A15G-10A-01D-A12B-09	TCGA-E2-A15G-10A-01D-A12B-09_IlluminaGA-DNASeq_exome.bam	TCGA-E2-A15G-01A-11R-A12D-07	110715_UNC14-SN744_0142_AB099EABXX_8			NA	NA
BRCA	TCGA-E2-A15H	modelComp	tcgaComp	TCGA-E2-A15H-01A-11D-A12B-09	TCGA-E2-A15H-01A-11D-A12B-09_IlluminaGA-DNASeq_exome.bam	TCGA-E2-A15H-10A-01D-A12B-09	TCGA-E2-A15H-10A-01D-A12B-09_IlluminaGA-DNASeq_exome.bam	TCGA-E2-A15H-01A-11R-A12D-07	110715_UNC14-SN744_0142_AB099EABXX_7			/bf0b577b-9362-47f5-a2d9-c177f4f63faf/54edfd331e278de330c2f6fc9d8b6e06.bam	/8962335a-b408-4e29-a2aa-2534f7939bcd/1e9af460376762c5d489a2b820834e3f.bam
BRCA	TCGA-E2-A15I	modelComp	tcgaComp	TCGA-E2-A15I-01A-21D-A135-09	c2b6665c221630e70c7bd47b32d5d7f9.bam	TCGA-E2-A15I-10A-01D-A135-09	f749d07dbfc454f9a763300f80bea6d6.bam	TCGA-E2-A15I-01A-21R-A137-07	110725_UNC9-SN296_0208_AC0477ABXX_2	TCGA-E2-A15I-11A-32R-A137-07	110725_UNC9-SN296_0208_AC0477ABXX_3	NA	NA
BRCA	TCGA-E2-A15J	modelComp	tcgaComp	TCGA-E2-A15J-01A-11D-A12Q-09	TCGA-E2-A15J-01A-11D-A12Q-09_IlluminaGA-DNASeq_exome.bam	TCGA-E2-A15J-10A-01D-A12Q-09	TCGA-E2-A15J-10A-01D-A12Q-09_IlluminaGA-DNASeq_exome.bam	TCGA-E2-A15J-01A-11R-A12P-07	110706_UNC12-SN629_0107_BD0DKWABXX_6			NA	NA
BRCA	TCGA-E2-A15K~1		tcgaComp	TCGA-E2-A15K-01A-11D-A12Q-09	TCGA-E2-A15K-01A-11D-A12Q-09_IlluminaGA-DNASeq_exome.bam	TCGA-E2-A15K-11A-13D-A12Q-09	TCGA-E2-A15K-11A-13D-A12Q-09_IlluminaGA-DNASeq_exome.bam	TCGA-E2-A15K-01A-11R-A12P-07	110706_UNC12-SN629_0107_BD0DKWABXX_7			NA	NA
BRCA	TCGA-E2-A15K~2	modelComp	tcgaComp	TCGA-E2-A15K-01A-11D-A12Q-09	TCGA-E2-A15K-01A-11D-A12Q-09_IlluminaGA-DNASeq_exome.bam	TCGA-E2-A15K-10A-01D-A12Q-09	TCGA-E2-A15K-10A-01D-A12Q-09_IlluminaGA-DNASeq_exome.bam	TCGA-E2-A15K-01A-11R-A12P-07	110706_UNC12-SN629_0107_BD0DKWABXX_7			NA	NA
BRCA	TCGA-E2-A15L~2	modelComp	tcgaComp	TCGA-E2-A15L-01A-11D-A12B-09	TCGA-E2-A15L-01A-11D-A12B-09_IlluminaGA-DNASeq_exome.bam	TCGA-E2-A15L-10A-01D-A12B-09	TCGA-E2-A15L-10A-01D-A12B-09_IlluminaGA-DNASeq_exome.bam	TCGA-E2-A15L-01A-11R-A12D-07	110729_UNC15-SN850_0101_AD0DW6ABXX_4			NA	NA
BRCA	TCGA-E2-A15M~1	modelComp	tcgaComp	TCGA-E2-A15M-01A-11D-A12B-09	TCGA-E2-A15M-01A-11D-A12B-09_IlluminaGA-DNASeq_exome_1.bam	TCGA-E2-A15M-10A-01D-A12B-09	TCGA-E2-A15M-10A-01D-A12B-09_IlluminaGA-DNASeq_exome.bam	TCGA-E2-A15M-01A-11R-A12D-07	110729_UNC15-SN850_0101_AD0DW6ABXX_5	TCGA-E2-A15M-11A-22R-A12D-07	110718_UNC12-SN629_0110_AB0AR8ABXX_8	NA	NA
BRCA	TCGA-E2-A15M~2		tcgaComp	TCGA-E2-A15M-01A-11D-A12B-09	TCGA-E2-A15M-01A-11D-A12B-09_IlluminaGA-DNASeq_exome_1.bam	TCGA-E2-A15M-11A-22D-A12B-09	TCGA-E2-A15M-11A-22D-A12B-09_IlluminaGA-DNASeq_exome.bam	TCGA-E2-A15M-01A-11R-A12D-07	110729_UNC15-SN850_0101_AD0DW6ABXX_5	TCGA-E2-A15M-11A-22R-A12D-07	110718_UNC12-SN629_0110_AB0AR8ABXX_8	NA	NA
BRCA	TCGA-E2-A15O	modelComp	tcgaComp	TCGA-E2-A15O-01A-11D-A10Y-09	TCGA-E2-A15O-01A-11D-A10Y-09_IlluminaGA-DNASeq_exome.bam	TCGA-E2-A15O-10A-01D-A110-09	TCGA-E2-A15O-10A-01D-A110-09_IlluminaGA-DNASeq_exome.bam	TCGA-E2-A15O-01A-11R-A115-07	110608_UNC11-SN627_0103_BD0CVVABXX_8			NA	NA
BRCA	TCGA-E2-A15P	modelComp	tcgaComp	TCGA-E2-A15P-01A-11D-A10Y-09	TCGA-E2-A15P-01A-11D-A10Y-09_IlluminaGA-DNASeq_exome.bam	TCGA-E2-A15P-10A-01D-A110-09	a65799545c976e5f84049ce38d443e96.bam	TCGA-E2-A15P-01A-11R-A115-07	110606_UNC12-SN629_0091_barcode03JHABXX_1			NA	NA
BRCA	TCGA-E2-A15R	modelComp	tcgaComp	TCGA-E2-A15R-01A-11D-A10Y-09	TCGA-E2-A15R-01A-11D-A10Y-09_IlluminaGA-DNASeq_exome.bam	TCGA-E2-A15R-10A-01D-A110-09	TCGA-E2-A15R-10A-01D-A110-09_IlluminaGA-DNASeq_exome.bam	TCGA-E2-A15R-01A-11R-A115-07	110606_UNC12-SN629_0091_barcode03JHABXX_2			NA	NA
BRCA	TCGA-E2-A15S	modelComp	tcgaComp	TCGA-E2-A15S-01A-11D-A10Y-09	a6a99c65baa421c3a7d59239f860b7f4.bam	TCGA-E2-A15S-10A-01D-A110-09	TCGA-E2-A15S-10A-01D-A110-09_IlluminaGA-DNASeq_exome_1.bam	TCGA-E2-A15S-01A-11R-A115-07	110608_SN254_0231_BD0CT2ABXX_2			NA	NA
BRCA	TCGA-E2-A1AZ	modelComp	tcgaComp	TCGA-E2-A1AZ-01A-11D-A12Q-09	TCGA-E2-A1AZ-01A-11D-A12Q-09_IlluminaGA-DNASeq_exome_1.bam	TCGA-E2-A1AZ-10A-01D-A12Q-09	TCGA-E2-A1AZ-10A-01D-A12Q-09_IlluminaGA-DNASeq_exome.bam	TCGA-E2-A1AZ-01A-11R-A12P-07	110712_UNC11-SN627_0122_ADODE6ABXX_6			NA	NA
BRCA	TCGA-E2-A1B0	modelComp	tcgaComp	TCGA-E2-A1B0-01A-11D-A12Q-09	TCGA-E2-A1B0-01A-11D-A12Q-09_IlluminaGA-DNASeq_exome.bam	TCGA-E2-A1B0-10A-01D-A12Q-09	TCGA-E2-A1B0-10A-01D-A12Q-09_IlluminaGA-DNASeq_exome.bam	TCGA-E2-A1B0-01A-11R-A12P-07	110725_UNC11-SN627_0129_barcode040FABXX_6			NA	NA
BRCA	TCGA-E2-A1B1	modelComp	tcgaComp	TCGA-E2-A1B1-01A-21D-A12Q-09	TCGA-E2-A1B1-01A-21D-A12Q-09_IlluminaGA-DNASeq_exome.bam	TCGA-E2-A1B1-10A-01D-A12Q-09	TCGA-E2-A1B1-10A-01D-A12Q-09_IlluminaGA-DNASeq_exome_1.bam	TCGA-E2-A1B1-01A-21R-A12P-07	110725_UNC11-SN627_0129_barcode040FABXX_7			NA	NA
BRCA	TCGA-E2-A1B4	modelComp	tcgaComp	TCGA-E2-A1B4-01A-11D-A12Q-09	TCGA-E2-A1B4-01A-11D-A12Q-09_IlluminaGA-DNASeq_exome.bam	TCGA-E2-A1B4-10A-01D-A12Q-09	TCGA-E2-A1B4-10A-01D-A12Q-09_IlluminaGA-DNASeq_exome.bam	TCGA-E2-A1B4-01A-11R-A12P-07	110725_UNC11-SN627_0129_barcode040FABXX_8			NA	NA
BRCA	TCGA-E2-A1B5~1	modelComp	tcgaComp	TCGA-E2-A1B5-01A-21D-A12Q-09	TCGA-E2-A1B5-01A-21D-A12Q-09_IlluminaGA-DNASeq_exome.bam	TCGA-E2-A1B5-10A-01D-A12Q-09	TCGA-E2-A1B5-10A-01D-A12Q-09_IlluminaGA-DNASeq_exome.bam	TCGA-E2-A1B5-01A-21R-A12P-07	110824_UNC13-SN749_0098_AC03YVABXX_6			NA	NA
BRCA	TCGA-E2-A1B5~2		tcgaComp	TCGA-E2-A1B5-01A-21D-A12Q-09	TCGA-E2-A1B5-01A-21D-A12Q-09_IlluminaGA-DNASeq_exome.bam	TCGA-E2-A1B5-11A-23D-A12Q-09	TCGA-E2-A1B5-11A-23D-A12Q-09_IlluminaGA-DNASeq_exome.bam	TCGA-E2-A1B5-01A-21R-A12P-07	110824_UNC13-SN749_0098_AC03YVABXX_6			NA	NA
BRCA	TCGA-E2-A1IE	modelComp	tcgaComp	TCGA-E2-A1IE-01A-11D-A188-09	a6951087abd22306dba7a417d9df0e7a.bam	TCGA-E2-A1IE-10A-01D-A13O-09	40a89f5535339cfcfc0152c32000f9bd.bam	TCGA-E2-A1IE-01A-11R-A13Q-07	110729_UNC9-SN296_0211_barcode046VABXX_8			NA	NA
BRCA	TCGA-E2-A1IF	modelComp	tcgaComp	TCGA-E2-A1IF-01A-11D-A142-09	cfea28ad3c315eeb05883f534743f6dd.bam	TCGA-E2-A1IF-10A-01D-A142-09	e28f9cec9f1a457188100861fc0ed926.bam	TCGA-E2-A1IF-01A-11R-A144-07	110801_UNC12-SN629_0114_AC04B7ABXX_2			NA	NA
BRCA	TCGA-E2-A1IG	modelComp	tcgaComp	TCGA-E2-A1IG-01A-11D-A142-09	9cb869d6dfa58c3683a2cd89462cead2.bam	TCGA-E2-A1IG-10A-01D-A142-09	ea84a25e421c71c91e59f3d52dd3ec36.bam	TCGA-E2-A1IG-01A-11R-A144-07	110801_UNC12-SN629_0114_AC04B7ABXX_3	TCGA-E2-A1IG-11A-22R-A144-07	110803_UNC15-SN850_0106_BD0DK2ABXX_3	NA	NA
BRCA	TCGA-E2-A1IH~1	modelComp	tcgaComp	TCGA-E2-A1IH-01A-11D-A188-09	53a151cc962a0e0f0cfe62c1e6b29810.bam	TCGA-E2-A1IH-10A-01D-A13O-09	a05ac559355165602bfe674d8c865872.bam	TCGA-E2-A1IH-01A-11R-A13Q-07	110802_UNC16-SN851_0066_AB09M4ABXX_2			NA	NA
BRCA	TCGA-E2-A1II	modelComp	tcgaComp	TCGA-E2-A1II-01A-11D-A142-09	13f4e70e9efa82dfa173968788176ccb.bam	TCGA-E2-A1II-10A-01D-A142-09	bb61cb256398b8e1a54e332dcf8ed6a2.bam	TCGA-E2-A1II-01A-11R-A144-07	110803_UNC15-SN850_0106_BD0DK2ABXX_4			NA	NA
BRCA	TCGA-E2-A1IJ	modelComp	tcgaComp	TCGA-E2-A1IJ-01A-11D-A142-09	39fdb5246bc8c08b4ab2728d0b18d02b.bam	TCGA-E2-A1IJ-10A-01D-A142-09	85bb9f5eeb171fa4a0f54b3c93a49fc1.bam	TCGA-E2-A1IJ-01A-11R-A144-07	110803_UNC15-SN850_0106_BD0DK2ABXX_5			NA	NA
BRCA	TCGA-E2-A1IK	modelComp	tcgaComp	TCGA-E2-A1IK-01A-11D-A17G-09	ffcd2412dfcceb96713492162bf34a97.bam	TCGA-E2-A1IK-10A-01D-A142-09	8cb1e82adef4b9acf4e15565f589e2c4.bam	TCGA-E2-A1IK-01A-11R-A144-07	110803_UNC15-SN850_0106_BD0DK2ABXX_6			NA	NA
BRCA	TCGA-E2-A1IL	modelComp	tcgaComp	TCGA-E2-A1IL-01A-11D-A14G-09	b148634054e6a63b8739abed7d9deff4.bam	TCGA-E2-A1IL-10A-01D-A14G-09	3ed40a72b47c2e82fb1a788a20938121.bam	TCGA-E2-A1IL-01A-11R-A14D-07	110809_UNC9-SN296_0227_AC0437ABXX_1			NA	NA
BRCA	TCGA-E2-A1IN	modelComp	tcgaComp	TCGA-E2-A1IN-01A-11D-A13L-09	419439f09f5288fa5a1f350b8be5351e.bam	TCGA-E2-A1IN-10A-01D-A188-09	a0547d0738114cb18d6f4ffd18c4c64f.bam	TCGA-E2-A1IN-01A-11R-A13Q-07	110729_UNC15-SN850_0101_AD0DW6ABXX_6			NA	NA
BRCA	TCGA-E2-A1IO	modelComp	tcgaComp	TCGA-E2-A1IO-01A-11D-A142-09	d718e5fc8e69f4361b8bf34f5279324d.bam	TCGA-E2-A1IO-10A-01D-A142-09	d6ef8c386c0d12fc6931d42a0c922127.bam	TCGA-E2-A1IO-01A-11R-A144-07	110801_UNC12-SN629_0114_AC04B7ABXX_4			NA	NA
BRCA	TCGA-E2-A1IU	modelComp	tcgaComp	TCGA-E2-A1IU-01A-11D-A14G-09	b137bb26af9da684a62a9912d6c0192f.bam	TCGA-E2-A1IU-11A-61D-A14G-09	691053c6203a38ea73b36c3e14605dea.bam	TCGA-E2-A1IU-01A-11R-A14D-07	110809_UNC9-SN296_0227_AC0437ABXX_3			NA	NA
BRCA	TCGA-E2-A1L6	modelComp	tcgaComp	TCGA-E2-A1L6-01A-11D-A13L-09	c978006383215eda98e60e76495e5047.bam	TCGA-E2-A1L6-10A-01D-A13O-09	fe3ed18a3edd482e1c00ff3ab49d999b.bam	TCGA-E2-A1L6-01A-11R-A13Q-07	110829_UNC11-SN627_0148_BD0DGAABXX_6			NA	NA
BRCA	TCGA-E2-A1L7	modelComp	tcgaComp	TCGA-E2-A1L7-01A-11D-A142-09	be07d3cbe9f7578ee4b88a5a7e6ccd9d.bam	TCGA-E2-A1L7-10A-01D-A142-09	f37b92d5629a2181a29bda68a81a0a23.bam	TCGA-E2-A1L7-01A-11R-A144-07	110803_UNC15-SN850_0106_BD0DK2ABXX_7	TCGA-E2-A1L7-11A-33R-A144-07	110801_UNC12-SN629_0114_AC04B7ABXX_5	NA	NA
BRCA	TCGA-E2-A1L8	modelComp	tcgaComp	TCGA-E2-A1L8-01A-11D-A13L-09	bbfbc7d97d1e3f67789545f5438a333d.bam	TCGA-E2-A1L8-10A-01D-A13O-09	13666fa3438caf1f9bc9c17957b60562.bam	TCGA-E2-A1L8-01A-11R-A13Q-07	110729_UNC15-SN850_0101_AD0DW6ABXX_7			NA	NA
BRCA	TCGA-E2-A1L9	modelComp	tcgaComp	TCGA-E2-A1L9-01A-11D-A13L-09	9e6c829af95ef7aefb62645075b5d01f.bam	TCGA-E2-A1L9-10A-01D-A188-09	9e0ea31191d3361af46cf618d2487be8.bam	TCGA-E2-A1L9-01A-11R-A13Q-07	110802_UNC16-SN851_0066_AB09M4ABXX_3			NA	NA
BRCA	TCGA-E2-A1LA	modelComp	tcgaComp	TCGA-E2-A1LA-01A-11D-A142-09	21e94d7bc323c4cabcdd4789fdda4842.bam	TCGA-E2-A1LA-10A-01D-A142-09	9ff0183e630cf12d168222738d80c4d9.bam	TCGA-E2-A1LA-01A-11R-A144-07	110801_UNC12-SN629_0114_AC04B7ABXX_6			NA	NA
BRCA	TCGA-E2-A1LB	modelComp	tcgaComp	TCGA-E2-A1LB-01A-11D-A142-09	1d90b3ebb46b22bb75be376c40f3f787.bam	TCGA-E2-A1LB-11A-22D-A142-09	01da42b4a27c13a339740f19dbbaaa35.bam	TCGA-E2-A1LB-01A-11R-A144-07	110801_UNC12-SN629_0114_AC04B7ABXX_7	TCGA-E2-A1LB-11A-22R-A144-07	110801_UNC12-SN629_0114_AC04B7ABXX_8	NA	NA
BRCA	TCGA-E2-A1LG	modelComp	tcgaComp	TCGA-E2-A1LG-01A-21D-A14K-09	82b8b3339d469c8c5aee20df80ef26ad.bam	TCGA-E2-A1LG-11A-42D-A14K-09	b82b9d3628c79a9e0e17bac583201efb.bam	TCGA-E2-A1LG-01A-21R-A14M-07	111005_UNC10-SN254_0285_AB087RABXX_3_GCCAAT			NA	NA
BRCA	TCGA-E2-A1LH	modelComp	tcgaComp	TCGA-E2-A1LH-01A-11D-A14G-09	1c207a15353697f3dcf184fd12a40b7e.bam	TCGA-E2-A1LH-11A-22D-A14G-09	0c2575990685c5589e5fbe61d2ea1880.bam	TCGA-E2-A1LH-01A-11R-A14D-07	110809_UNC9-SN296_0227_AC0437ABXX_4	TCGA-E2-A1LH-11A-22R-A14D-07	110809_UNC9-SN296_0227_AC0437ABXX_5	NA	NA
BRCA	TCGA-E2-A1LI	modelComp	tcgaComp	TCGA-E2-A1LI-01A-12D-A159-09	bedbdc7bfe6eedefa28e56a146d7713e.bam	TCGA-E2-A1LI-11A-23D-A17G-09	098a31f32943202778e52b960f639655.bam	TCGA-E2-A1LI-01A-12R-A157-07	110916_UNC16-SN851_0087_AD0DE7ABXX_6_CTTGTA			NA	NA
BRCA	TCGA-E2-A1LK	modelComp	tcgaComp	TCGA-E2-A1LK-01A-21D-A14G-09	8148ac00858027d7fa1e9975c7401f43.bam	TCGA-E2-A1LK-11A-12D-A14G-09	82f7e30b424552f4e9409946c9d827a4.bam	TCGA-E2-A1LK-01A-21R-A14D-07	110809_UNC9-SN296_0227_AC0437ABXX_6			NA	NA
BRCA	TCGA-E2-A1LL	modelComp	tcgaComp	TCGA-E2-A1LL-01A-11D-A142-09	1a7efad2fb9bad199f5c0c8c670071aa.bam	TCGA-E2-A1LL-11A-21D-A142-09	64a54b6fa2e3e619fe632bd512337f7a.bam	TCGA-E2-A1LL-01A-11R-A144-07	110803_UNC15-SN850_0106_BD0DK2ABXX_8			NA	NA
BRCA	TCGA-E2-A1LS	modelComp	tcgaComp	TCGA-E2-A1LS-01A-12D-A159-09	6ba70d1d61c9ece70a382ccd5128210d.bam	TCGA-E2-A1LS-11A-32W-A16L-09	27e6ef3058e68af2ccafb5642b98fe7c.bam	TCGA-E2-A1LS-01A-12R-A157-07	110916_UNC16-SN851_0087_AD0DE7ABXX_7_CTTGTA	TCGA-E2-A1LS-11A-32R-A157-07	110916_UNC16-SN851_0087_AD0DE7ABXX_8_CTTGTA	NA	NA
BRCA	TCGA-E9-A1N3	modelComp	tcgaComp	TCGA-E9-A1N3-01A-12D-A159-09	1f754615e89c7b2b7bf3c1d9ed1e3cae.bam	TCGA-E9-A1N3-10A-01D-A159-09	69ac5681b64c7bd1b576aec5d5b2dc1e.bam	TCGA-E9-A1N3-01A-12R-A157-07	110912_UNC15-SN850_0121_AD0E16ABXX_1			NA	NA
BRCA	TCGA-E9-A1N4	modelComp	tcgaComp	TCGA-E9-A1N4-01A-11D-A14K-09	443ddc6820a4dad1e07abf188b2112af.bam	TCGA-E9-A1N4-10A-01D-A14K-09	7f79f58bf7027a6b9d162d13662ef250.bam	TCGA-E9-A1N4-01A-11R-A14M-07	111005_UNC10-SN254_0285_AB087RABXX_4_GCCAAT	TCGA-E9-A1N4-11A-33R-A14M-07	111005_UNC10-SN254_0285_AB087RABXX_5_GCCAAT	NA	NA
BRCA	TCGA-E9-A1N5	modelComp	tcgaComp	TCGA-E9-A1N5-01A-11D-A14G-09	f3fc4b5930e0b60cf510373f012d0d34.bam	TCGA-E9-A1N5-10A-01D-A14G-09	7bf4f7225304081da75b849db9715c27.bam	TCGA-E9-A1N5-01A-11R-A14D-07	110809_UNC9-SN296_0227_AC0437ABXX_7	TCGA-E9-A1N5-11A-41R-A14D-07	110809_UNC9-SN296_0227_AC0437ABXX_8	NA	NA
BRCA	TCGA-E9-A1N8	modelComp	tcgaComp	TCGA-E9-A1N8-01A-11D-A142-09	93b5d6d040534c834718b382f571f056.bam	TCGA-E9-A1N8-10A-01D-A142-09	76131aa27cfbbe45bd9c7539496714e5.bam	TCGA-E9-A1N8-01A-11R-A144-07	110801_UNC12-SN629_0115_BD0DVEABXX_1			NA	NA
BRCA	TCGA-E9-A1N9	modelComp	tcgaComp	TCGA-E9-A1N9-01A-11D-A14G-09	ee18caa0238f29b6c11af4ddb63a3967.bam	TCGA-E9-A1N9-10A-01D-A14G-09	155f0c399c4bc506b57057afe88252c1.bam	TCGA-E9-A1N9-01A-11R-A14D-07	110909_UNC9-SN296_0239_AD0DFDABXX_1	TCGA-E9-A1N9-11A-71R-A14D-07	110909_UNC9-SN296_0239_AD0DFDABXX_2	NA	NA
BRCA	TCGA-E9-A1NA	modelComp	tcgaComp	TCGA-E9-A1NA-01A-11D-A142-09	73c25294ffbf440b673f2309ba5552a6.bam	TCGA-E9-A1NA-10A-01D-A142-09	6548df9460ac8159bc9388eb101bfc79.bam	TCGA-E9-A1NA-01A-11R-A144-07	110801_UNC12-SN629_0115_BD0DVEABXX_2	TCGA-E9-A1-11A-33R-A144-07	110801_UNC12-SN629_0115_BD0DVEABXX_3	NA	NA
BRCA	TCGA-E9-A1ND	modelComp	tcgaComp	TCGA-E9-A1ND-01A-11D-A142-09	e066b64b927eb0b6f2dd280981a48dea.bam	TCGA-E9-A1ND-10A-01W-A187-09	35596de4b3a036538731194584d6655b.bam	TCGA-E9-A1ND-01A-11R-A144-07	110810_UNC10-SN254_0263_AB09WEABXX_3	TCGA-E9-A1ND-11A-43R-A144-07	110801_UNC12-SN629_0115_BD0DVEABXX_4	NA	NA
BRCA	TCGA-E9-A1NE	modelComp	tcgaComp	TCGA-E9-A1NE-01A-21D-A14K-09	331b6d944f315c4ef96febdb4ff02d4d.bam	TCGA-E9-A1NE-10A-01D-A14K-09	e16a815e5178928d28701e14764a1a87.bam	TCGA-E9-A1NE-01A-21R-A14M-07	111005_UNC10-SN254_0285_AB087RABXX_6_GCCAAT			NA	NA
BRCA	TCGA-E9-A1NF	modelComp	tcgaComp	TCGA-E9-A1NF-01A-11D-A14G-09	514c92d6a709c62bab935a48309dc606.bam	TCGA-E9-A1NF-10A-01D-A14G-09	ff145dba34dfe577ff828e3d42ccec3a.bam	TCGA-E9-A1NF-01A-11R-A14D-07	110909_UNC9-SN296_0239_AD0DFDABXX_3	TCGA-E9-A1NF-11A-73R-A14D-07	110909_UNC9-SN296_0239_AD0DFDABXX_4	NA	NA
BRCA	TCGA-E9-A1NG	modelComp	tcgaComp	TCGA-E9-A1NG-01A-21D-A14K-09	92ad0bcbd7da49bb4ecca369fe493786.bam	TCGA-E9-A1NG-10A-01D-A14K-09	fc213ecb6a133b54e7e07cd090cb9bf5.bam	TCGA-E9-A1NG-01A-21R-A14M-07	111005_UNC10-SN254_0285_AB087RABXX_7_GCCAAT	TCGA-E9-A1NG-11A-52R-A14M-07	111005_UNC10-SN254_0285_AB087RABXX_8_GCCAAT	NA	NA
BRCA	TCGA-E9-A1NH	modelComp	tcgaComp	TCGA-E9-A1NH-01A-11D-A14G-09	b7a7d268b9a43b91cf3863cca109602b.bam	TCGA-E9-A1NH-11A-33D-A14G-09	27684b61d0e6999cd13bcd411d639d90.bam	TCGA-E9-A1NH-01A-11R-A14D-07	110909_UNC9-SN296_0239_AD0DFDABXX_5			NA	NA
BRCA	TCGA-E9-A1QZ	modelComp	tcgaComp	TCGA-E9-A1QZ-01A-21D-A167-09	aafc00a1ae5e1b2b9b0dd390dd2e049a.bam	TCGA-E9-A1QZ-10A-01D-A167-09	ab314632ca8924730acc9b9b321e02d7.bam	TCGA-E9-A1QZ-01A-21R-A169-07	110907_UNC13-SN749_0110_AB00RJABXX_8			NA	NA
BRCA	TCGA-E9-A1R0	modelComp	tcgaComp	TCGA-E9-A1R0-01A-22D-A16D-09	4099f69c7f89417afdbaafce6f5b9bdc.bam	TCGA-E9-A1R0-10A-01D-A16D-09	8fe796771d2324674d32d00cdb46bfcf.bam	TCGA-E9-A1R0-01A-22R-A16F-07	111014_UNC12-SN629_0152_BB00YRABXX_4_TAGCTT			NA	NA
BRCA	TCGA-E9-A1R2	modelComp	tcgaComp	TCGA-E9-A1R2-01A-11D-A14G-09	7c00006550c912f824a1f1a959fefcc9.bam	TCGA-E9-A1R2-10A-01D-A14G-09	eefdac4522b1a596a508c4c5d75c4665.bam	TCGA-E9-A1R2-01A-11R-A14D-07	110909_UNC9-SN296_0239_AD0DFDABXX_7			NA	NA
BRCA	TCGA-E9-A1R3	modelComp	tcgaComp	TCGA-E9-A1R3-01A-31D-A14K-09	fa4b9b617ff923b754b7c21232c41c15.bam	TCGA-E9-A1R3-10A-01D-A14K-09	abe0b9a5b82c66d3e997b2f95151a5b5.bam	TCGA-E9-A1R3-01A-31R-A14M-07	110909_UNC10-SN254_0276_BB0A28ABXX_7			NA	NA
BRCA	TCGA-E9-A1R4~1	modelComp	tcgaComp	TCGA-E9-A1R4-01A-21D-A14G-09	1dbe90d2363972ac211ed459d4c84c9a.bam	TCGA-E9-A1R4-10A-01D-A14G-09	1d79fa294cadd5c2de4e69d31bb77626.bam	TCGA-E9-A1R4-01A-21R-A14D-07	110909_UNC9-SN296_0239_AD0DFDABXX_8			NA	NA
BRCA	TCGA-E9-A1R4~2		tcgaComp	TCGA-E9-A1R4-01A-21D-A14G-09	1dbe90d2363972ac211ed459d4c84c9a.bam	TCGA-E9-A1R4-10A-01D-A14G-09	1d79fa294cadd5c2de4e69d31bb77626.bam	TCGA-E9-A1R4-01A-21R-A14D-07	110909_UNC9-SN296_0239_AD0DFDABXX_8			NA	NA
BRCA	TCGA-E9-A1R5	modelComp	tcgaComp	TCGA-E9-A1R5-01A-11D-A14K-09	3e00eaf59372dcee7fef96bc2215d885.bam	TCGA-E9-A1R5-10A-01D-A14K-09	901346ca9fa07b8284f50a96cc3e7c8b.bam	TCGA-E9-A1R5-01A-11R-A14M-07	110926_UNC9-SN296_0244_AD0DW1ABXX_1_GCCAAT			NA	NA
BRCA	TCGA-E9-A1R6	modelComp	tcgaComp	TCGA-E9-A1R6-01A-11D-A14G-09	b4315cd86f87e64ad8cea666d7dbf3b2.bam	TCGA-E9-A1R6-10A-01D-A14G-09	fe31e46d3a29c1bf3f9f86f659bf0c02.bam	TCGA-E9-A1R6-01A-11R-A14D-07	110829_UNC11-SN627_0147_AD0DFWABXX_5			NA	NA
BRCA	TCGA-E9-A1R7	modelComp	tcgaComp	TCGA-E9-A1R7-01A-11D-A14K-09	af4e35d2c31940ebfe88e85b963dc55c.bam	TCGA-E9-A1R7-10A-01D-A14K-09	6ae6da78c8d3c4807b4273eead4a16be.bam	TCGA-E9-A1R7-01A-11R-A14M-07	110926_UNC9-SN296_0244_AD0DW1ABXX_2_GCCAAT	TCGA-E9-A1R7-11A-42R-A14M-07	110926_UNC9-SN296_0244_AD0DW1ABXX_3_GCCAAT	NA	NA
BRCA	TCGA-E9-A1RB	modelComp	tcgaComp	TCGA-E9-A1RB-01A-11D-A17G-09	c90ffffdc920da0b705a55b1e3988a5d.bam	TCGA-E9-A1RB-10A-01D-A159-09	6560c887c74ca8dc4b112d518f3486c5.bam	TCGA-E9-A1RB-01A-11R-A157-07	110912_UNC15-SN850_0121_AD0E16ABXX_3	TCGA-E9-A1RB-11A-33R-A157-07	110912_UNC15-SN850_0121_AD0E16ABXX_4	NA	NA
BRCA	TCGA-E9-A1RC	modelComp	tcgaComp	TCGA-E9-A1RC-01A-11D-A159-09	eb7b9c1739687c9a083831cda92fe9b5.bam	TCGA-E9-A1RC-10A-01D-A159-09	134319c9f61696816770ccabed50a2dd.bam	TCGA-E9-A1RC-01A-11R-A157-07	110912_UNC15-SN850_0121_AD0E16ABXX_5	TCGA-E9-A1RC-11A-33R-A157-07	110912_UNC15-SN850_0121_AD0E16ABXX_6	NA	NA
BRCA	TCGA-E9-A1RD	modelComp	tcgaComp	TCGA-E9-A1RD-01A-11D-A159-09	c0d6dbbe671577948a1e268279e648e5.bam	TCGA-E9-A1RD-10A-01D-A159-09	4f97c5c5dc85c55e6978a061e6fb8937.bam	TCGA-E9-A1RD-01A-11R-A157-07	110912_UNC15-SN850_0121_AD0E16ABXX_7	TCGA-E9-A1RD-11A-33R-A157-07	110912_UNC15-SN850_0121_AD0E16ABXX_8	NA	NA
BRCA	TCGA-E9-A1RE	modelComp	tcgaComp	TCGA-E9-A1RE-01A-11D-A159-09	474e93e7c177793ac8e15d5683def674.bam	TCGA-E9-A1RE-10A-01D-A159-09	92d9ccd9514982df402ee34d9ce6a6dd.bam	TCGA-E9-A1RE-01A-11R-A157-07	110912_UNC15-SN850_0122_barcode004VABXX_1			NA	NA
BRCA	TCGA-E9-A1RF	modelComp	tcgaComp	TCGA-E9-A1RF-01A-11D-A159-09	141dfcdc4383d0b07cf688aad022eba7.bam	TCGA-E9-A1RF-10A-01D-A159-09	0f683cdbf0be961aae16cc3e6fe8412e.bam	TCGA-E9-A1RF-01A-11R-A157-07	110912_UNC15-SN850_0122_barcode004VABXX_2	TCGA-E9-A1RF-11A-32R-A157-07	110912_UNC15-SN850_0122_barcode004VABXX_3	NA	NA
BRCA	TCGA-E9-A1RH	modelComp	tcgaComp	TCGA-E9-A1RH-01A-21D-A167-09	995aa61c4feb01772c6c1e9be340b816.bam	TCGA-E9-A1RH-10A-01D-A167-09	ec469c24cd65a01662c7d086180a7272.bam	TCGA-E9-A1RH-01A-21R-A169-07	110921_UNC9-SN296_0243_barcode010LABXX_6_CGATGT	TCGA-E9-A1RH-11A-34R-A169-07	110921_UNC9-SN296_0243_barcode010LABXX_7_CGATGT	NA	NA
BRCA	TCGA-E9-A1RI	modelComp	tcgaComp	TCGA-E9-A1RI-01A-11D-A167-09	8e0af4f2274023a7637905cc63e32fba.bam	TCGA-E9-A1RI-10A-01D-A167-09	b36210b275c6baef5a380d6320425aba.bam	TCGA-E9-A1RI-01A-11R-A169-07	110921_UNC9-SN296_0243_barcode010LABXX_8_CGATGT	TCGA-E9-A1RI-11A-41R-A169-07	110919_UNC13-SN749_0113_AB00WUABXX_1_CGATGT	NA	NA
BRCA	TCGA-E9-A226	modelComp	tcgaComp	TCGA-E9-A226-01A-21D-A159-09	a6fa657462303fcf474eb75bb595613d.bam	TCGA-E9-A226-10A-01D-A159-09	ab6d16996ad7d9a6dc06ea0ab76f3b66.bam	TCGA-E9-A226-01A-21R-A157-07	110912_UNC15-SN850_0122_barcode004VABXX_4			NA	NA
BRCA	TCGA-E9-A227	modelComp	tcgaComp	TCGA-E9-A227-01A-11D-A159-09	14eb16b5568a4798549125e52288beae.bam	TCGA-E9-A227-10A-01D-A159-09	5cbc428d6faf6ffaa490bbc4ff617bdd.bam	TCGA-E9-A227-01A-11R-A157-07	110912_UNC15-SN850_0122_barcode004VABXX_5			NA	NA
BRCA	TCGA-E9-A228	modelComp	tcgaComp	TCGA-E9-A228-01A-31D-A159-09	4530a900d97431e022c0c21897f690aa.bam	TCGA-E9-A228-10A-01D-A159-09	f17362783f14eba31d38687fde740a49.bam	TCGA-E9-A228-01A-31R-A157-07	110912_UNC15-SN850_0122_barcode004VABXX_6			NA	NA
BRCA	TCGA-E9-A229	modelComp	tcgaComp	TCGA-E9-A229-01A-31D-A17G-09	e0f296bf100afa7608a13eb71fcc7565.bam	TCGA-E9-A229-10B-01D-A159-09	4c7757b15f612eed1a7ccc281152add1.bam	TCGA-E9-A229-01A-31R-A157-07	110912_UNC15-SN850_0122_barcode004VABXX_7			NA	NA
BRCA	TCGA-E9-A22A	modelComp	tcgaComp	TCGA-E9-A22A-01A-11D-A159-09	7b8cb811072341774b1ac14203d8e576.bam	TCGA-E9-A22A-10A-01D-A159-09	d6fcb5adecaa56b17febd386c232a388.bam	TCGA-E9-A22A-01A-11R-A157-07	110912_UNC15-SN850_0122_barcode004VABXX_8			NA	NA
BRCA	TCGA-E9-A22B	modelComp	tcgaComp	TCGA-E9-A22B-01A-11D-A159-09	8b875f224d4fb52377dda158b92379cc.bam	TCGA-E9-A22B-10A-01D-A159-09	c5d19ebfd019c2b823c30ef2e047852d.bam	TCGA-E9-A22B-01A-11R-A157-07	110907_UNC13-SN749_0110_AB00RJABXX_1			NA	NA
BRCA	TCGA-E9-A22D	modelComp	tcgaComp	TCGA-E9-A22D-01A-11D-A159-09	ad1aab6ba964a42107dc998c81a5e216.bam	TCGA-E9-A22D-10A-01D-A159-09	7b31e07379676830ac0dc8efd4b7f6ea.bam	TCGA-E9-A22D-01A-11R-A157-07	110907_UNC13-SN749_0110_AB00RJABXX_2			NA	NA
BRCA	TCGA-E9-A22E	modelComp	tcgaComp	TCGA-E9-A22E-01A-11D-A159-09	59c23cd7546bf348218948e513d7d45f.bam	TCGA-E9-A22E-10A-01D-A159-09	e5414844afa924680873dc86bb24499c.bam	TCGA-E9-A22E-01A-11R-A157-07	110907_UNC13-SN749_0110_AB00RJABXX_3			NA	NA
BRCA	TCGA-E9-A22G	modelComp	tcgaComp	TCGA-E9-A22G-01A-11D-A159-09	25afb594517b6fc2c6bc85a0c66b667c.bam	TCGA-E9-A22G-10A-01D-A159-09	2ab15ab19630cac8e61d9f6947a1460a.bam	TCGA-E9-A22G-01A-11R-A157-07	110907_UNC13-SN749_0110_AB00RJABXX_4			NA	NA
BRCA	TCGA-E9-A22H	modelComp	tcgaComp	TCGA-E9-A22H-01A-11D-A159-09	fb45d8d0440e67f5028ea98be30e5095.bam	TCGA-E9-A22H-10A-01D-A17G-09	5a66b6df6a49594c381da24a8f462a76.bam	TCGA-E9-A22H-01A-11R-A157-07	110907_UNC13-SN749_0110_AB00RJABXX_5			NA	NA
BRCA	TCGA-E9-A243	modelComp	tcgaComp	TCGA-E9-A243-01A-21D-A167-09	c718a18d80b83ac5162852c3ce1ce8a6.bam	TCGA-E9-A243-10A-01D-A17G-09	24c0d5964d5f329a0c8b2384a884623e.bam	TCGA-E9-A243-01A-21R-A169-07	110919_UNC13-SN749_0113_AB00WUABXX_2_CGATGT			NA	NA
BRCA	TCGA-E9-A244	modelComp	tcgaComp	TCGA-E9-A244-01A-11D-A167-09	29eace7aa4acf548fcd206c53f356ff1.bam	TCGA-E9-A244-10A-01D-A167-09	2f34239ddb34cde2187c253ae7d8f28d.bam	TCGA-E9-A244-01A-11R-A169-07	110919_UNC13-SN749_0113_AB00WUABXX_3_CGATGT			NA	NA
BRCA	TCGA-E9-A245	modelComp	tcgaComp	TCGA-E9-A245-01A-22D-A16D-09	90e7d411a66e909dee299fbd2e6a42de.bam	TCGA-E9-A245-10A-01D-A16D-09	bf3da9957e6dbd85e0832779a6a66023.bam	TCGA-E9-A245-01A-22R-A16F-07	111014_UNC12-SN629_0152_BB00YRABXX_5_TAGCTT			NA	NA
BRCA	TCGA-E9-A247	modelComp	tcgaComp	TCGA-E9-A247-01A-11D-A167-09	d7f2eaf5cea7ffa6a959181a6ee2a579.bam	TCGA-E9-A247-10A-01D-A167-09	a17dce64e8b3311648c1944c307d6fb4.bam	TCGA-E9-A247-01A-11R-A169-07	110919_UNC13-SN749_0113_AB00WUABXX_4_CGATGT			NA	NA
BRCA	TCGA-E9-A248	modelComp	tcgaComp	TCGA-E9-A248-01A-11D-A167-09	8851e1f8685d9a675e2822f3f78be5fe.bam	TCGA-E9-A248-10A-01D-A167-09	0ee2d6632eebd82a01d8dd140b336208.bam	TCGA-E9-A248-01A-11R-A169-07	110919_UNC13-SN749_0113_AB00WUABXX_5_CGATGT			NA	NA
BRCA	TCGA-E9-A249	modelComp	tcgaComp	TCGA-E9-A249-01A-11D-A167-09	9851736446ffdd7833494a835cefcab5.bam	TCGA-E9-A249-10A-01D-A167-09	dc2e193ee250106cc470d46462c6235b.bam	TCGA-E9-A249-01A-11R-A169-07	110919_UNC13-SN749_0113_AB00WUABXX_6_CGATGT			NA	NA
BRCA	TCGA-E9-A24A	modelComp	tcgaComp	TCGA-E9-A24A-01A-11D-A167-09	47251603051ce931bf60e958bd4eacac.bam	TCGA-E9-A24A-10A-01D-A167-09	6bdc742fa3baff21a56856990374e78b.bam	TCGA-E9-A24A-01A-11R-A169-07	110919_UNC13-SN749_0113_AB00WUABXX_7_CGATGT			NA	NA
BRCA	TCGA-E9-A295	modelComp	tcgaComp	TCGA-E9-A295-01A-11D-A16D-09	e9b5a773eb8d92784f28bcccac5d150d.bam	TCGA-E9-A295-10A-01D-A16D-09	fd4421a6bbf3efd4e3d5c17fdd610314.bam	TCGA-E9-A295-01A-11R-A16F-07	111014_UNC12-SN629_0152_BB00YRABXX_6_TAGCTT			NA	NA
BRCA	TCGA-EW-A1IW	modelComp	tcgaComp	TCGA-EW-A1IW-01A-11D-A13L-09	0514d08b1f456034e7258b8ff2d4170a.bam	TCGA-EW-A1IW-10A-01D-A13O-09	0c3a83c3f3f398f2daa00c5a90215296.bam	TCGA-EW-A1IW-01A-11R-A13Q-07	110802_UNC16-SN851_0067_BB07W5ABXX_3			NA	NA
BRCA	TCGA-EW-A1IX	modelComp	tcgaComp	TCGA-EW-A1IX-01A-12D-A142-09	0424f60125d17f13e88831754612e9b1.bam	TCGA-EW-A1IX-10A-01D-A142-09	c2c8c77a0a91dd34e36518aa23a3e701.bam	TCGA-EW-A1IX-01A-12R-A144-07	110801_UNC12-SN629_0115_BD0DVEABXX_5			NA	NA
BRCA	TCGA-EW-A1IY	modelComp	tcgaComp	TCGA-EW-A1IY-01A-11D-A188-09	c2847107bec2f9bda0e7e724e2ac8492.bam	TCGA-EW-A1IY-10A-01D-A13O-09	88bf1ff46b54e596c8c4ff99629711a8.bam	TCGA-EW-A1IY-01A-11R-A13Q-07	110829_UNC11-SN627_0148_BD0DGAABXX_7			NA	NA
BRCA	TCGA-EW-A1J1	modelComp	tcgaComp	TCGA-EW-A1J1-01A-11D-A188-09	c4fb33b1ae3f08d2f2d36d9dfd3d28c1.bam	TCGA-EW-A1J1-10A-01D-A13O-09	6bcf77df919ebfaf67e86d333d9d6514.bam	TCGA-EW-A1J1-01A-11R-A13Q-07	110829_UNC11-SN627_0148_BD0DGAABXX_8			NA	NA
BRCA	TCGA-EW-A1J3	modelComp	tcgaComp	TCGA-EW-A1J3-01A-11D-A13L-09	a59c3451b4cc9825a6355b6de086f13c.bam	TCGA-EW-A1J3-10A-01D-A13O-09	c17bcd03997e8bd1ef0ffa786bbf40c0.bam	TCGA-EW-A1J3-01A-11R-A13Q-07	110802_UNC16-SN851_0066_AB09M4ABXX_4			NA	NA
BRCA	TCGA-EW-A1J5~1	modelComp	tcgaComp	TCGA-EW-A1J5-01A-11D-A13L-09	618f91bb8dbfb8432148fe7daf8d6b71.bam	TCGA-EW-A1J5-10A-01D-A13O-09	d8ae44555fbcb6908c5c81f17219cfbc.bam	TCGA-EW-A1J5-01A-11R-A13Q-07	110802_UNC16-SN851_0066_AB09M4ABXX_5			NA	NA
BRCA	TCGA-EW-A1J5~2		tcgaComp	TCGA-EW-A1J5-01A-11D-A13L-09	618f91bb8dbfb8432148fe7daf8d6b71.bam	TCGA-EW-A1J5-10A-01D-A13O-09	d8ae44555fbcb6908c5c81f17219cfbc.bam	TCGA-EW-A1J5-01A-11R-A13Q-07	110802_UNC16-SN851_0066_AB09M4ABXX_5			NA	NA
BRCA	TCGA-EW-A1J6	modelComp	tcgaComp	TCGA-EW-A1J6-01A-11D-A188-09	23b539f91eef9e672c799ddbefed597d.bam	TCGA-EW-A1J6-10A-01D-A13O-09	6305131cf6c1d5bc03599b0e33897219.bam	TCGA-EW-A1J6-01A-11R-A13Q-07	110802_UNC16-SN851_0067_BB07W5ABXX_5			NA	NA
BRCA	TCGA-EW-A1OV	modelComp	tcgaComp	TCGA-EW-A1OV-01A-11D-A142-09	a0e5e0ea85087126dce065f521c213f3.bam	TCGA-EW-A1OV-10A-01D-A142-09	e872afca9498c94f4187d11c56c88f5a.bam	TCGA-EW-A1OV-01A-11R-A144-07	110810_UNC10-SN254_0263_AB09WEABXX_4			NA	NA
BRCA	TCGA-EW-A1OX	modelComp	tcgaComp	TCGA-EW-A1OX-01A-11D-A142-09	23c0b8983274c98afc6b21d6b340bc73.bam	TCGA-EW-A1OX-10A-01D-A142-09	f42018abc4abbb164605d223594ba4e0.bam	TCGA-EW-A1OX-01A-11R-A144-07	110810_UNC10-SN254_0263_AB09WEABXX_6			NA	NA
BRCA	TCGA-EW-A1OY	modelComp	tcgaComp	TCGA-EW-A1OY-01A-11D-A142-09	e02648ac9faa671f7e81cc4a035b6933.bam	TCGA-EW-A1OY-10A-01W-A187-09	524848ae9c781459c5b772e6f6e17324.bam	TCGA-EW-A1OY-01A-11R-A144-07	110810_UNC10-SN254_0263_AB09WEABXX_7			NA	NA
BRCA	TCGA-EW-A1OZ	modelComp	tcgaComp	TCGA-EW-A1OZ-01A-11D-A142-09	33aef76f771e6f5a0dc6aac219d6ba8d.bam	TCGA-EW-A1OZ-10A-01D-A142-09	e5f5eba079ea330a6d8000bfb44e30ce.bam	TCGA-EW-A1OZ-01A-11R-A144-07	110801_UNC12-SN629_0115_BD0DVEABXX_6			NA	NA
BRCA	TCGA-EW-A1P0	modelComp	tcgaComp	TCGA-EW-A1P0-01A-11D-A142-09	266d928dd3147fa209e518d2f6f82912.bam	TCGA-EW-A1P0-10A-01D-A142-09	2ba33cc5165fb0042c794c7d76d3a9c4.bam	TCGA-EW-A1P0-01A-11R-A144-07	110810_UNC10-SN254_0263_AB09WEABXX_8			NA	NA
BRCA	TCGA-EW-A1P3~2	modelComp	tcgaComp	TCGA-EW-A1P3-01A-11D-A142-09	bd94e5934fb0ace301fd42a3f055f938.bam	TCGA-EW-A1P3-10A-01D-A142-09	b07df936d20f10fe4765e9a3aa7c6d95.bam	TCGA-EW-A1P3-01A-11R-A144-07	111014_UNC10-SN254_0289_AC00VNABXX_1_CAGATC			NA	NA
BRCA	TCGA-EW-A1P4	modelComp	tcgaComp	TCGA-EW-A1P4-01A-21D-A142-09	17c1e91ffa967665027e064f0dab1a8e.bam	TCGA-EW-A1P4-10A-01D-A142-09	b9dcf9a5a540533273150b0545f6f244.bam	TCGA-EW-A1P4-01A-21R-A144-07	110801_UNC12-SN629_0115_BD0DVEABXX_7			NA	NA
BRCA	TCGA-EW-A1P5	modelComp	tcgaComp	TCGA-EW-A1P5-01A-11D-A142-09	78fbaafb01c3368ba43a35459f0e1589.bam	TCGA-EW-A1P5-10A-01D-A142-09	98cc2061877864443e34ea3167f4cecd.bam	TCGA-EW-A1P5-01A-11R-A144-07	110801_UNC12-SN629_0115_BD0DVEABXX_8			NA	NA
BRCA	TCGA-EW-A1P6~2	modelComp	tcgaComp	TCGA-EW-A1P6-01A-11D-A142-09	04c2c9fa189dcea55ba400b3807a752f.bam	TCGA-EW-A1P6-10A-01D-A142-09	5fc16dfcb44e846b2f50f796fd405391.bam	TCGA-EW-A1P6-01A-11R-A144-07	111014_UNC10-SN254_0289_AC00VNABXX_2_CAGATC			NA	NA
BRCA	TCGA-EW-A1P7	modelComp	tcgaComp	TCGA-EW-A1P7-01A-21D-A142-09	a9f894e7e1ddd4eae02caf66c1b8eff6.bam	TCGA-EW-A1P7-10A-01D-A142-09	cdb2f568f3cbdff5a9cd2edd692613bb.bam	TCGA-EW-A1P7-01A-21R-A144-07	110829_UNC10-SN254_0272_BB07RMABXX_1			NA	NA
BRCA	TCGA-EW-A1P8~2	modelComp	tcgaComp	TCGA-EW-A1P8-01A-11D-A142-09	767a5891b183e42bbfed210e29addb50.bam	TCGA-EW-A1P8-10A-01D-A142-09	e3259f5b0ad4256ca1d10b8e7c1b588d.bam	TCGA-EW-A1P8-01A-11R-A144-07	111014_UNC10-SN254_0289_AC00VNABXX_3_CAGATC			NA	NA
BRCA	TCGA-EW-A1PA~2	modelComp	tcgaComp	TCGA-EW-A1PA-01A-11D-A142-09	534337201be7ca6b06b4aa5b344e2213.bam	TCGA-EW-A1PA-10A-01D-A142-09	339ee5e287464c9bf8d64b1a45162b67.bam	TCGA-EW-A1PA-01A-11R-A144-07	111014_UNC10-SN254_0289_AC00VNABXX_4_CAGATC			NA	NA
BRCA	TCGA-EW-A1PB	modelComp	tcgaComp	TCGA-EW-A1PB-01A-11D-A142-09	9c6bce8abf6c3cee1f26f5bce8c8303f.bam	TCGA-EW-A1PB-10A-01D-A142-09	2c083cc0b2334235701e08d7d8c92a44.bam	TCGA-EW-A1PB-01A-11R-A144-07	110829_UNC10-SN254_0272_BB07RMABXX_2			NA	NA
BRCA	TCGA-EW-A1PD	modelComp	tcgaComp	TCGA-EW-A1PD-01A-11D-A142-09	365345226599f648c427678519cf06c9.bam	TCGA-EW-A1PD-10A-01D-A142-09	8b037ac5ce801e8070cc9a08f20d5919.bam	TCGA-EW-A1PD-01A-11R-A144-07	110829_UNC10-SN254_0272_BB07RMABXX_3			NA	NA
BRCA	TCGA-EW-A1PE	modelComp	tcgaComp	TCGA-EW-A1PE-01A-11D-A142-09	1454d6ee8248d935a0223a2383606137.bam	TCGA-EW-A1PE-10A-01D-A142-09	036b9ca7d97cc6e3dbfc3c7a6dfeff69.bam	TCGA-EW-A1PE-01A-11R-A144-07	110829_UNC10-SN254_0272_BB07RMABXX_4			NA	NA
BRCA	TCGA-EW-A1PG~2	modelComp	tcgaComp	TCGA-EW-A1PG-01A-11D-A142-09	a98e82822a02adaaaf6a7df9ddbeaaaf.bam	TCGA-EW-A1PG-10A-01D-A142-09	26910b8188ad1fce36c04145daf4e0d0.bam	TCGA-EW-A1PG-01A-11R-A144-07	111014_UNC10-SN254_0289_AC00VNABXX_5_CAGATC			NA	NA
BRCA	TCGA-EW-A1PH	modelComp	tcgaComp	TCGA-EW-A1PH-01A-11D-A14K-09	e708b9903b611d4ee642ab05e34bd5bb.bam	TCGA-EW-A1PH-10A-01D-A14K-09	1aff99c1ef1780da8a5e864748ec2d45.bam	TCGA-EW-A1PH-01A-11R-A14M-07	110926_UNC9-SN296_0244_AD0DW1ABXX_4_GCCAAT			NA	NA
BRCA	TCGA-GI-A2C8	modelComp	tcgaComp	TCGA-GI-A2C8-01A-11D-A16D-09	9ea8bfdf928015cb155f3f086beb8191.bam	TCGA-GI-A2C8-11A-22D-A16D-09	7db35f69f8d0c825a29073137a70dd99.bam	TCGA-GI-A2C8-01A-11R-A16F-07	111014_UNC12-SN629_0152_BB00YRABXX_7_TAGCTT	TCGA-GI-A2C8-11A-22R-A16F-07	111014_UNC12-SN629_0152_BB00YRABXX_8_TAGCTT	NA	NA
